# Supplementary material for: Coordinated Synthesis of Pigments Differing in Side Chain Length in Monascus purpureus and Investigation of Pigments and Citrinin Relation
Source: J Agric Food Chem. 2025 Jan 10;73(3):2033–43. doi: 10.1021/acs.jafc.4c09653 (PMC11760163; doi:10.1021/acs.jafc.4c09653)
Supplement: Supplementary file 2 — jf4c09653_si_002.xlsx [file jf4c09653_si_002.xlsx]

## Sheet: Tukey's
Supporting Information
Coordinated synthesis of pigments differing in side chain length in Monascus purpureus and investigation of pigments and citrinin relation
Marketa Husakova1 https://orcid.org/0000-0001-6120-307X, Barbora Branska1 https://orcid.org/0000-0001-6536-7063, Petra Patakova1,* https://orcid.org/0000-0002-9410-4454
1Department of Biotechnology, University of Chemistry and Technology Prague, Technicka 5, Prague, CZ166 28, Czechia
*Corresponding author: petra.patakova@vscht.cz
Tukey's multiple comparisons test
Within each row, compare columns (simple effects within rows)
Number of families	4
Number of comparisons per family	2556
Alpha	0.05
Significance	ns
	<0.05
	<0.01
	<0.001

## Sheet: Yellow MPs
Yellow MPs	Glucose+Casamino	Glucose+Monosodium	Glucose+(NH4)2SO4	Glucose+Pepton	Glucose+NaNO3	Glucose+Yeast	Glucose+Trypton	Glucose+NH4Cl	Starch+Casamino	Starch+Monosodium	Starch+(NH4)2SO4	Starch+Pepton	Starch+NaNO3	Starch+Yeast	Starch+Trypton	Starch+NH4Cl	Fructose+Casamino acids	Fructose+Monosodium glutamate	Fructose+(NH4)2SO4	Fructose+Pepton	Fructose+NaNO3	Fructose+Yeast extract	Fructose+Trypton	Fructose+NH4Cl	Maltose+Casamino acids	Maltose+Monosodium glutamate	Maltose+(NH4)2SO4	Maltose+Pepton	Maltose+NaNO3	Maltose+Yeast extract	Maltose+Trypton	Maltose+NH4Cl	Sucrose+Casamino acids	Sucrose+Monosodium glutamate	Sucrose+(NH4)2SO4	Sucrose+Pepton	Sucrose+NaNO3	Sucrose+Yeast extract	Sucrose+Trypton	Sucrose+NH4Cl	Glycerol+Casamino acids	Glycerol+Monosodium glutamate	Glycerol+(NH4)2SO4	Glycerol+Pepton	Glycerol+NaNO3	Glycerol+Yeast extract	Glycerol+Trypton	Glycerol+NH4Cl	Lactose+Casamino acids
Glucose+Casamino	-
Glucose+Monosodium	0.9998	-
Glucose+(NH4)2SO4	>0.9999	0.9996	-
Glucose+Pepton	>0.9999	0.9628	>0.9999	-
Glucose+NaNO3	>0.9999	0.8702	>0.9999	>0.9999	-
Glucose+Yeast	>0.9999	0.9992	>0.9999	>0.9999	>0.9999	-
Glucose+Trypton	>0.9999	>0.9999	>0.9999	>0.9999	>0.9999	>0.9999	-
Glucose+NH4Cl	>0.9999	0.8713	>0.9999	>0.9999	>0.9999	>0.9999	>0.9999	-
Starch+Casamino	>0.9999	0.0502	>0.9999	>0.9999	>0.9999	>0.9999	0.978	>0.9999	-
Starch+Monosodium	>0.9999	0.9876	>0.9999	>0.9999	>0.9999	>0.9999	>0.9999	>0.9999	>0.9999	-
Starch+(NH4)2SO4	>0.9999	>0.9999	>0.9999	>0.9999	>0.9999	>0.9999	>0.9999	>0.9999	0.9914	>0.9999	-
Starch+Pepton	>0.9999	0.5677	>0.9999	>0.9999	>0.9999	>0.9999	>0.9999	>0.9999	>0.9999	>0.9999	>0.9999	-
Starch+NaNO3	>0.9999	0.1237	>0.9999	>0.9999	>0.9999	>0.9999	0.998	>0.9999	>0.9999	>0.9999	0.9995	>0.9999	-
Starch+Yeast	>0.9999	0.3235	>0.9999	>0.9999	>0.9999	>0.9999	>0.9999	>0.9999	>0.9999	>0.9999	>0.9999	>0.9999	>0.9999	-
Starch+Trypton	>0.9999	0.1088	>0.9999	>0.9999	>0.9999	>0.9999	0.9969	>0.9999	>0.9999	>0.9999	0.9992	>0.9999	>0.9999	>0.9999	-
Starch+NH4Cl	>0.9999	0.0606	>0.9999	>0.9999	>0.9999	>0.9999	0.9852	>0.9999	>0.9999	>0.9999	0.9947	>0.9999	>0.9999	>0.9999	>0.9999	-
Fructose+Casamino acids	>0.9999	0.6629	>0.9999	>0.9999	>0.9999	>0.9999	>0.9999	>0.9999	>0.9999	>0.9999	>0.9999	>0.9999	>0.9999	>0.9999	>0.9999	>0.9999	-
Fructose+Monosodium glutamate	>0.9999	>0.9999	>0.9999	>0.9999	>0.9999	>0.9999	>0.9999	>0.9999	0.848	>0.9999	>0.9999	>0.9999	0.9621	0.9981	0.9512	0.8786	>0.9999	-
Fructose+(NH4)2SO4	>0.9999	0.3874	>0.9999	>0.9999	>0.9999	>0.9999	>0.9999	>0.9999	>0.9999	>0.9999	>0.9999	>0.9999	>0.9999	>0.9999	>0.9999	>0.9999	>0.9999	0.9992	-
Fructose+Pepton	>0.9999	0.9588	>0.9999	>0.9999	>0.9999	>0.9999	>0.9999	>0.9999	>0.9999	>0.9999	>0.9999	>0.9999	>0.9999	>0.9999	>0.9999	>0.9999	>0.9999	>0.9999	>0.9999	-
Fructose+NaNO3	>0.9999	0.6676	>0.9999	>0.9999	>0.9999	>0.9999	>0.9999	>0.9999	>0.9999	>0.9999	>0.9999	>0.9999	>0.9999	>0.9999	>0.9999	>0.9999	>0.9999	>0.9999	>0.9999	>0.9999	-
Fructose+Yeast extract	>0.9999	>0.9999	>0.9999	>0.9999	0.9999	>0.9999	>0.9999	0.9999	0.4683	>0.9999	>0.9999	0.99	0.708	0.9297	0.6729	0.5153	0.9962	>0.9999	0.9559	>0.9999	0.9964	-
Fructose+Trypton	0.9984	>0.9999	0.9976	0.9071	0.7604	0.9955	>0.9999	0.7618	0.0274	0.9603	>0.9999	0.4233	0.073	0.2152	0.0634	0.0336	0.5168	>0.9999	0.2659	0.8995	0.5217	>0.9999	-
Fructose+NH4Cl	>0.9999	0.4391	>0.9999	>0.9999	>0.9999	>0.9999	>0.9999	>0.9999	>0.9999	>0.9999	>0.9999	>0.9999	>0.9999	>0.9999	>0.9999	>0.9999	>0.9999	0.9996	>0.9999	>0.9999	>0.9999	0.9703	0.3086	-
Maltose+Casamino acids	>0.9999	0.8202	>0.9999	>0.9999	>0.9999	>0.9999	>0.9999	>0.9999	>0.9999	>0.9999	>0.9999	>0.9999	>0.9999	>0.9999	>0.9999	>0.9999	>0.9999	>0.9999	>0.9999	>0.9999	>0.9999	0.9996	0.6946	>0.9999	-
Maltose+Monosodium glutamate	>0.9999	0.0747	>0.9999	>0.9999	>0.9999	>0.9999	0.991	>0.9999	>0.9999	>0.9999	0.9971	>0.9999	>0.9999	>0.9999	>0.9999	>0.9999	>0.9999	0.9088	>0.9999	>0.9999	>0.9999	0.5705	0.0421	>0.9999	>0.9999	-
Maltose+(NH4)2SO4	>0.9999	0.206	>0.9999	>0.9999	>0.9999	>0.9999	0.9998	>0.9999	>0.9999	>0.9999	>0.9999	>0.9999	>0.9999	>0.9999	>0.9999	>0.9999	>0.9999	0.9895	>0.9999	>0.9999	>0.9999	0.8388	0.1286	>0.9999	>0.9999	>0.9999	-
Maltose+Pepton	>0.9999	0.9588	>0.9999	>0.9999	>0.9999	>0.9999	>0.9999	>0.9999	>0.9999	>0.9999	>0.9999	>0.9999	>0.9999	>0.9999	>0.9999	>0.9999	>0.9999	>0.9999	>0.9999	>0.9999	>0.9999	>0.9999	0.8995	>0.9999	>0.9999	>0.9999	>0.9999	-
Maltose+NaNO3	>0.9999	0.155	>0.9999	>0.9999	>0.9999	>0.9999	0.9991	>0.9999	>0.9999	>0.9999	0.9998	>0.9999	>0.9999	>0.9999	>0.9999	>0.9999	>0.9999	0.9771	>0.9999	>0.9999	>0.9999	0.7682	0.0936	>0.9999	>0.9999	>0.9999	>0.9999	>0.9999	-
Maltose+Yeast extract	>0.9999	0.33	>0.9999	>0.9999	>0.9999	>0.9999	>0.9999	>0.9999	>0.9999	>0.9999	>0.9999	>0.9999	>0.9999	>0.9999	>0.9999	>0.9999	>0.9999	0.9982	>0.9999	>0.9999	>0.9999	0.9329	0.2203	>0.9999	>0.9999	>0.9999	>0.9999	>0.9999	>0.9999	-
Maltose+Trypton	>0.9999	0.9985	>0.9999	>0.9999	>0.9999	>0.9999	>0.9999	>0.9999	>0.9999	>0.9999	>0.9999	>0.9999	>0.9999	>0.9999	>0.9999	>0.9999	>0.9999	>0.9999	>0.9999	>0.9999	>0.9999	>0.9999	0.9926	>0.9999	>0.9999	>0.9999	>0.9999	>0.9999	>0.9999	>0.9999	-
Maltose+NH4Cl	0.9414	>0.9999	0.928	0.5824	0.3766	0.9017	0.9992	0.3781	0.0043	0.7162	0.9972	0.138	0.0138	0.0537	0.0117	0.0055	0.188	>0.9999	0.0712	0.5677	0.1909	>0.9999	>0.9999	0.0875	0.3142	0.0072	0.0277	0.5677	0.0187	0.0554	0.8739	-
Sucrose+Casamino acids	>0.9999	0.0571	>0.9999	>0.9999	>0.9999	>0.9999	0.9832	>0.9999	>0.9999	>0.9999	0.9938	>0.9999	>0.9999	>0.9999	>0.9999	>0.9999	>0.9999	0.8694	>0.9999	>0.9999	>0.9999	0.5004	0.0315	>0.9999	>0.9999	>0.9999	>0.9999	>0.9999	>0.9999	>0.9999	>0.9999	0.0051	-
Sucrose+Monosodium glutamate	>0.9999	0.471	>0.9999	>0.9999	>0.9999	>0.9999	>0.9999	>0.9999	>0.9999	>0.9999	>0.9999	>0.9999	>0.9999	>0.9999	>0.9999	>0.9999	>0.9999	0.9998	>0.9999	>0.9999	>0.9999	0.9769	0.336	>0.9999	>0.9999	>0.9999	>0.9999	>0.9999	>0.9999	>0.9999	>0.9999	0.0986	>0.9999	-
Sucrose+(NH4)2SO4	>0.9999	0.425	>0.9999	>0.9999	>0.9999	>0.9999	>0.9999	>0.9999	>0.9999	>0.9999	>0.9999	>0.9999	>0.9999	>0.9999	>0.9999	>0.9999	>0.9999	0.9996	>0.9999	>0.9999	>0.9999	0.9668	0.2968	>0.9999	>0.9999	>0.9999	>0.9999	>0.9999	>0.9999	>0.9999	>0.9999	0.0829	>0.9999	>0.9999	-
Sucrose+Pepton	0.9961	0.0157	0.9973	>0.9999	>0.9999	0.9986	0.875	>0.9999	>0.9999	>0.9999	0.9301	>0.9999	>0.9999	>0.9999	>0.9999	>0.9999	>0.9999	0.6081	>0.9999	>0.9999	>0.9999	0.236	0.008	>0.9999	>0.9999	>0.9999	>0.9999	>0.9999	>0.9999	>0.9999	0.9993	0.0011	>0.9999	>0.9999	>0.9999	-
Sucrose+NaNO3	>0.9999	0.053	>0.9999	>0.9999	>0.9999	>0.9999	0.9803	>0.9999	>0.9999	>0.9999	0.9925	>0.9999	>0.9999	>0.9999	>0.9999	>0.9999	>0.9999	0.857	>0.9999	>0.9999	>0.9999	0.4813	0.029	>0.9999	>0.9999	>0.9999	>0.9999	>0.9999	>0.9999	>0.9999	>0.9999	0.0046	>0.9999	>0.9999	>0.9999	>0.9999	-
Sucrose+Yeast extract	0.9991	0.0272	0.9994	>0.9999	>0.9999	0.9998	0.9372	>0.9999	>0.9999	>0.9999	0.9697	>0.9999	>0.9999	>0.9999	>0.9999	>0.9999	>0.9999	0.7281	>0.9999	>0.9999	>0.9999	0.3315	0.0142	>0.9999	>0.9999	>0.9999	>0.9999	>0.9999	>0.9999	>0.9999	0.9999	0.002	>0.9999	>0.9999	>0.9999	>0.9999	>0.9999	-
Sucrose+Trypton	>0.9999	0.9996	>0.9999	>0.9999	>0.9999	>0.9999	>0.9999	>0.9999	>0.9999	>0.9999	>0.9999	>0.9999	>0.9999	>0.9999	>0.9999	>0.9999	>0.9999	>0.9999	>0.9999	>0.9999	>0.9999	>0.9999	0.9972	>0.9999	>0.9999	>0.9999	>0.9999	>0.9999	>0.9999	>0.9999	>0.9999	0.9221	>0.9999	>0.9999	>0.9999	0.9977	>0.9999	0.9995	-
Sucrose+NH4Cl	0.9988	>0.9999	0.9982	0.9184	0.7801	0.9965	>0.9999	0.7816	0.0303	0.9664	>0.9999	0.4455	0.0797	0.2306	0.0693	0.037	0.5402	>0.9999	0.2835	0.9114	0.5451	>0.9999	>0.9999	0.3279	0.7164	0.0463	0.1391	0.9114	0.1018	0.2359	0.9942	>0.9999	0.0347	0.3561	0.3156	0.0089	0.0321	0.0158	0.9978	-
Glycerol+Casamino acids	>0.9999	0.3415	>0.9999	>0.9999	>0.9999	>0.9999	>0.9999	>0.9999	>0.9999	>0.9999	>0.9999	>0.9999	>0.9999	>0.9999	>0.9999	>0.9999	>0.9999	0.9985	>0.9999	>0.9999	>0.9999	0.9383	0.2292	>0.9999	>0.9999	>0.9999	>0.9999	>0.9999	>0.9999	>0.9999	>0.9999	0.0584	>0.9999	>0.9999	>0.9999	>0.9999	>0.9999	>0.9999	>0.9999	0.2453	-
Glycerol+Monosodium glutamate	>0.9999	>0.9999	>0.9999	>0.9999	0.9984	>0.9999	>0.9999	0.9984	0.3078	>0.9999	>0.9999	0.9581	0.533	0.8268	0.496	0.3476	0.9796	>0.9999	0.8761	>0.9999	0.9804	>0.9999	>0.9999	0.9069	0.9963	0.3967	0.6891	>0.9999	0.6006	0.8325	>0.9999	>0.9999	0.3348	0.9226	0.8992	0.1351	0.3186	0.2016	>0.9999	>0.9999	0.8422	-
Glycerol+(NH4)2SO4	0.9977	0.0194	0.9985	>0.9999	>0.9999	0.9993	0.9022	>0.9999	>0.9999	>0.9999	0.9481	>0.9999	>0.9999	>0.9999	>0.9999	>0.9999	>0.9999	0.6554	>0.9999	>0.9999	>0.9999	0.2702	0.01	>0.9999	>0.9999	>0.9999	>0.9999	>0.9999	>0.9999	>0.9999	0.9996	0.0014	>0.9999	>0.9999	>0.9999	>0.9999	>0.9999	>0.9999	0.9987	0.0111	>0.9999	0.1582	-
Glycerol+Pepton	>0.9999	0.093	>0.9999	>0.9999	>0.9999	>0.9999	0.995	>0.9999	>0.9999	>0.9999	0.9985	>0.9999	>0.9999	>0.9999	>0.9999	>0.9999	>0.9999	0.9354	>0.9999	>0.9999	>0.9999	0.63	0.0534	>0.9999	>0.9999	>0.9999	>0.9999	>0.9999	>0.9999	>0.9999	>0.9999	0.0095	>0.9999	>0.9999	>0.9999	>0.9999	>0.9999	>0.9999	>0.9999	0.0585	>0.9999	0.453	>0.9999	-
Glycerol+NaNO3	>0.9999	0.0766	>0.9999	>0.9999	>0.9999	>0.9999	0.9916	>0.9999	>0.9999	>0.9999	0.9973	>0.9999	>0.9999	>0.9999	>0.9999	>0.9999	>0.9999	0.9122	>0.9999	>0.9999	>0.9999	0.5774	0.0433	>0.9999	>0.9999	>0.9999	>0.9999	>0.9999	>0.9999	>0.9999	>0.9999	0.0074	>0.9999	>0.9999	>0.9999	>0.9999	>0.9999	>0.9999	>0.9999	0.0475	>0.9999	0.403	>0.9999	>0.9999	-
Glycerol+Yeast extract	>0.9999	>0.9999	>0.9999	>0.9999	>0.9999	>0.9999	>0.9999	>0.9999	0.9975	>0.9999	>0.9999	>0.9999	>0.9999	>0.9999	0.9999	0.9986	>0.9999	>0.9999	>0.9999	>0.9999	>0.9999	>0.9999	>0.9999	>0.9999	>0.9999	0.9993	>0.9999	>0.9999	>0.9999	>0.9999	>0.9999	0.9904	0.9983	>0.9999	>0.9999	0.9681	0.9979	0.9886	>0.9999	>0.9999	>0.9999	>0.9999	0.9779	0.9997	0.9994	-
Glycerol+Trypton	0.9914	0.011	0.9938	>0.9999	>0.9999	0.9966	0.8224	>0.9999	>0.9999	0.9999	0.8924	>0.9999	>0.9999	>0.9999	>0.9999	>0.9999	>0.9999	0.5304	>0.9999	>0.9999	>0.9999	0.187	0.0055	>0.9999	>0.9999	>0.9999	>0.9999	>0.9999	>0.9999	>0.9999	0.998	0.0007	>0.9999	>0.9999	>0.9999	>0.9999	>0.9999	>0.9999	0.9946	0.0061	>0.9999	0.1033	>0.9999	>0.9999	>0.9999	0.9456	-
Glycerol+NH4Cl	0.9998	0.045	>0.9999	>0.9999	>0.9999	>0.9999	0.9728	>0.9999	>0.9999	>0.9999	0.9889	>0.9999	>0.9999	>0.9999	>0.9999	>0.9999	>0.9999	0.8285	>0.9999	>0.9999	>0.9999	0.4416	0.0244	>0.9999	>0.9999	>0.9999	>0.9999	>0.9999	>0.9999	>0.9999	>0.9999	0.0038	>0.9999	>0.9999	>0.9999	>0.9999	>0.9999	>0.9999	>0.9999	0.027	>0.9999	0.286	>0.9999	>0.9999	>0.9999	0.9966	>0.9999	-
Lactose+Casamino acids	0.9989	0.0249	0.9993	>0.9999	>0.9999	0.9997	0.9289	>0.9999	>0.9999	>0.9999	0.9648	>0.9999	>0.9999	>0.9999	>0.9999	>0.9999	>0.9999	0.7095	>0.9999	>0.9999	>0.9999	0.3147	0.013	>0.9999	>0.9999	>0.9999	>0.9999	>0.9999	>0.9999	>0.9999	0.9998	0.0018	>0.9999	>0.9999	>0.9999	>0.9999	>0.9999	>0.9999	0.9994	0.0144	>0.9999	0.1894	>0.9999	>0.9999	>0.9999	0.9863	>0.9999	>0.9999	-
Lactose+Monosodium glutamate	>0.9999	0.9987	>0.9999	>0.9999	>0.9999	>0.9999	>0.9999	>0.9999	>0.9999	>0.9999	>0.9999	>0.9999	>0.9999	>0.9999	>0.9999	>0.9999	>0.9999	>0.9999	>0.9999	>0.9999	>0.9999	>0.9999	0.9933	>0.9999	>0.9999	>0.9999	>0.9999	>0.9999	>0.9999	>0.9999	>0.9999	0.8797	>0.9999	>0.9999	>0.9999	0.9992	>0.9999	0.9999	>0.9999	0.9947	>0.9999	>0.9999	0.9996	>0.9999	>0.9999	>0.9999	0.9978	>0.9999	0.9998
Lactose+(NH4)2SO4	0.9992	0.0275	0.9995	>0.9999	>0.9999	0.9998	0.9382	>0.9999	>0.9999	>0.9999	0.9703	>0.9999	>0.9999	>0.9999	>0.9999	>0.9999	>0.9999	0.7306	>0.9999	>0.9999	>0.9999	0.3339	0.0144	>0.9999	>0.9999	>0.9999	>0.9999	>0.9999	>0.9999	>0.9999	0.9999	0.0021	>0.9999	>0.9999	>0.9999	>0.9999	>0.9999	>0.9999	0.9996	0.016	>0.9999	0.2033	>0.9999	>0.9999	>0.9999	0.9888	>0.9999	>0.9999	>0.9999
Lactose+Pepton	0.997	0.0175	0.998	>0.9999	>0.9999	0.999	0.8896	>0.9999	>0.9999	>0.9999	0.9399	>0.9999	>0.9999	>0.9999	>0.9999	>0.9999	>0.9999	0.6327	>0.9999	>0.9999	>0.9999	0.2533	0.009	>0.9999	>0.9999	>0.9999	>0.9999	>0.9999	>0.9999	>0.9999	0.9995	0.0012	>0.9999	>0.9999	>0.9999	>0.9999	>0.9999	>0.9999	0.9983	0.01	>0.9999	0.1467	>0.9999	>0.9999	>0.9999	0.9735	>0.9999	>0.9999	>0.9999
Lactose+NaNO3	>0.9999	0.0505	>0.9999	>0.9999	>0.9999	>0.9999	0.9783	>0.9999	>0.9999	>0.9999	0.9915	>0.9999	>0.9999	>0.9999	>0.9999	>0.9999	>0.9999	0.849	>0.9999	>0.9999	>0.9999	0.4697	0.0276	>0.9999	>0.9999	>0.9999	>0.9999	>0.9999	>0.9999	>0.9999	>0.9999	0.0044	>0.9999	>0.9999	>0.9999	>0.9999	>0.9999	>0.9999	>0.9999	0.0305	>0.9999	0.3089	>0.9999	>0.9999	>0.9999	0.9976	>0.9999	>0.9999	>0.9999
Lactose+Yeast extract	0.9885	0.0095	0.9916	>0.9999	>0.9999	0.9952	0.7982	>0.9999	>0.9999	0.9998	0.8741	>0.9999	>0.9999	>0.9999	>0.9999	>0.9999	>0.9999	0.4992	>0.9999	>0.9999	>0.9999	0.1695	0.0047	>0.9999	>0.9999	>0.9999	>0.9999	>0.9999	>0.9999	>0.9999	0.9972	0.0006	>0.9999	>0.9999	>0.9999	>0.9999	>0.9999	>0.9999	0.9926	0.0053	>0.9999	0.0924	>0.9999	>0.9999	>0.9999	0.9339	>0.9999	>0.9999	>0.9999
Lactose+Trypton	0.9954	0.0147	0.9968	>0.9999	>0.9999	0.9983	0.8659	>0.9999	>0.9999	>0.9999	0.9238	>0.9999	>0.9999	>0.9999	>0.9999	>0.9999	>0.9999	0.5935	>0.9999	>0.9999	>0.9999	0.2262	0.0074	>0.9999	>0.9999	>0.9999	>0.9999	>0.9999	>0.9999	>0.9999	0.9991	0.001	>0.9999	>0.9999	>0.9999	>0.9999	>0.9999	>0.9999	0.9973	0.0083	>0.9999	0.1286	>0.9999	>0.9999	>0.9999	0.9646	>0.9999	>0.9999	>0.9999
Lactose+NH4Cl	>0.9999	0.2858	>0.9999	>0.9999	>0.9999	>0.9999	>0.9999	>0.9999	>0.9999	>0.9999	>0.9999	>0.9999	>0.9999	>0.9999	>0.9999	>0.9999	>0.9999	0.9967	>0.9999	>0.9999	>0.9999	0.9081	0.1865	>0.9999	>0.9999	>0.9999	>0.9999	>0.9999	>0.9999	>0.9999	>0.9999	0.0445	>0.9999	>0.9999	>0.9999	>0.9999	>0.9999	>0.9999	>0.9999	0.2004	>0.9999	0.7904	>0.9999	>0.9999	>0.9999	>0.9999	>0.9999	>0.9999	>0.9999
Arabinose+Casamino acids	>0.9999	>0.9999	>0.9999	>0.9999	>0.9999	>0.9999	>0.9999	>0.9999	0.9942	>0.9999	>0.9999	>0.9999	0.9997	>0.9999	0.9995	0.9965	>0.9999	>0.9999	>0.9999	>0.9999	>0.9999	>0.9999	>0.9999	>0.9999	>0.9999	0.9982	>0.9999	>0.9999	>0.9999	>0.9999	>0.9999	0.9956	0.9959	>0.9999	>0.9999	0.9455	0.995	0.9778	>0.9999	>0.9999	>0.9999	>0.9999	0.9605	0.9991	0.9983	>0.9999	0.9134	0.9924	0.9739
Arabinose+Monosodium glutamate	>0.9999	0.9908	>0.9999	>0.9999	>0.9999	>0.9999	>0.9999	>0.9999	>0.9999	>0.9999	>0.9999	>0.9999	>0.9999	>0.9999	>0.9999	>0.9999	>0.9999	>0.9999	>0.9999	>0.9999	>0.9999	>0.9999	0.9687	>0.9999	>0.9999	>0.9999	>0.9999	>0.9999	>0.9999	>0.9999	>0.9999	0.7458	>0.9999	>0.9999	>0.9999	>0.9999	>0.9999	>0.9999	>0.9999	0.9737	>0.9999	>0.9999	>0.9999	>0.9999	>0.9999	>0.9999	0.9998	>0.9999	>0.9999
Arabinose+(NH4)2SO4	>0.9999	0.9742	>0.9999	>0.9999	>0.9999	>0.9999	>0.9999	>0.9999	>0.9999	>0.9999	>0.9999	>0.9999	>0.9999	>0.9999	>0.9999	>0.9999	>0.9999	>0.9999	>0.9999	>0.9999	>0.9999	>0.9999	0.9298	>0.9999	>0.9999	>0.9999	>0.9999	>0.9999	>0.9999	>0.9999	>0.9999	0.6315	>0.9999	>0.9999	>0.9999	>0.9999	>0.9999	>0.9999	>0.9999	0.9391	>0.9999	>0.9999	>0.9999	>0.9999	>0.9999	>0.9999	>0.9999	>0.9999	>0.9999
Arabinose+Pepton	>0.9999	>0.9999	>0.9999	>0.9999	>0.9999	>0.9999	>0.9999	>0.9999	0.9997	>0.9999	>0.9999	>0.9999	>0.9999	>0.9999	>0.9999	0.9998	>0.9999	>0.9999	>0.9999	>0.9999	>0.9999	>0.9999	0.9994	>0.9999	>0.9999	>0.9999	>0.9999	>0.9999	>0.9999	>0.9999	>0.9999	0.9652	0.9998	>0.9999	>0.9999	0.9914	0.9997	0.9977	>0.9999	0.9996	>0.9999	>0.9999	0.9947	>0.9999	>0.9999	>0.9999	0.9828	0.9995	0.9971
Arabinose+NaNO3	>0.9999	0.116	>0.9999	>0.9999	>0.9999	>0.9999	0.9975	>0.9999	>0.9999	>0.9999	0.9994	>0.9999	>0.9999	>0.9999	>0.9999	>0.9999	>0.9999	0.9568	>0.9999	>0.9999	>0.9999	0.6905	0.068	>0.9999	>0.9999	>0.9999	>0.9999	>0.9999	>0.9999	>0.9999	>0.9999	0.0127	>0.9999	>0.9999	>0.9999	>0.9999	>0.9999	>0.9999	>0.9999	0.0743	>0.9999	0.5143	>0.9999	>0.9999	>0.9999	0.9999	>0.9999	>0.9999	>0.9999
Arabinose+Yeast extract	>0.9999	>0.9999	>0.9999	>0.9999	>0.9999	>0.9999	>0.9999	>0.9999	0.9989	>0.9999	>0.9999	>0.9999	>0.9999	>0.9999	>0.9999	0.9994	>0.9999	>0.9999	>0.9999	>0.9999	>0.9999	>0.9999	0.9998	>0.9999	>0.9999	0.9997	>0.9999	>0.9999	>0.9999	>0.9999	>0.9999	0.9829	0.9993	>0.9999	>0.9999	0.9808	0.9991	0.9939	>0.9999	0.9999	>0.9999	>0.9999	0.9872	0.9999	0.9998	>0.9999	0.9651	0.9984	0.9925
Arabinose+Trypton	>0.9999	>0.9999	>0.9999	>0.9999	>0.9999	>0.9999	>0.9999	>0.9999	0.9915	>0.9999	>0.9999	>0.9999	0.9995	>0.9999	0.9992	0.9947	>0.9999	>0.9999	>0.9999	>0.9999	>0.9999	>0.9999	>0.9999	>0.9999	>0.9999	0.9971	>0.9999	>0.9999	0.9998	>0.9999	>0.9999	0.9971	0.9938	>0.9999	>0.9999	0.9304	0.9925	0.9699	>0.9999	>0.9999	>0.9999	>0.9999	0.9484	0.9986	0.9973	>0.9999	0.8929	0.989	0.965
Arabinose+NH4Cl	>0.9999	>0.9999	>0.9999	>0.9999	>0.9999	>0.9999	>0.9999	>0.9999	0.669	>0.9999	>0.9999	0.9989	0.8684	0.9835	0.8439	0.7141	0.9997	>0.9999	0.9915	>0.9999	0.9997	>0.9999	>0.9999	0.9951	>0.9999	0.7631	0.9454	>0.9999	0.9068	0.9845	>0.9999	>0.9999	0.7001	0.9966	0.9943	0.3998	0.6818	0.5207	>0.9999	>0.9999	0.9862	>0.9999	0.4449	0.8117	0.769	>0.9999	0.3313	0.6422	0.5005
Xylose+Casamino	>0.9999	0.997	>0.9999	>0.9999	>0.9999	>0.9999	>0.9999	>0.9999	>0.9999	>0.9999	>0.9999	>0.9999	>0.9999	>0.9999	>0.9999	>0.9999	>0.9999	>0.9999	>0.9999	>0.9999	>0.9999	>0.9999	0.987	>0.9999	>0.9999	>0.9999	>0.9999	>0.9999	>0.9999	>0.9999	>0.9999	0.8333	>0.9999	>0.9999	>0.9999	0.9997	>0.9999	>0.9999	>0.9999	0.9895	>0.9999	>0.9999	0.9998	>0.9999	>0.9999	>0.9999	0.9991	>0.9999	>0.9999
Xylose+Monosodium	>0.9999	0.9847	>0.9999	>0.9999	>0.9999	>0.9999	>0.9999	>0.9999	>0.9999	>0.9999	>0.9999	>0.9999	>0.9999	>0.9999	>0.9999	>0.9999	>0.9999	>0.9999	>0.9999	>0.9999	>0.9999	>0.9999	0.9532	>0.9999	>0.9999	>0.9999	>0.9999	>0.9999	>0.9999	>0.9999	>0.9999	0.6937	>0.9999	>0.9999	>0.9999	>0.9999	>0.9999	>0.9999	>0.9999	0.9601	>0.9999	>0.9999	>0.9999	>0.9999	>0.9999	>0.9999	>0.9999	>0.9999	>0.9999
Xylose+(NH4)2SO4	0.9998	0.0446	>0.9999	>0.9999	>0.9999	>0.9999	0.9722	>0.9999	>0.9999	>0.9999	0.9887	>0.9999	>0.9999	>0.9999	>0.9999	>0.9999	>0.9999	0.8267	>0.9999	>0.9999	>0.9999	0.4393	0.0241	>0.9999	>0.9999	>0.9999	>0.9999	>0.9999	>0.9999	>0.9999	>0.9999	0.0037	>0.9999	>0.9999	>0.9999	>0.9999	>0.9999	>0.9999	>0.9999	0.0267	>0.9999	0.2841	>0.9999	>0.9999	>0.9999	0.9965	>0.9999	>0.9999	>0.9999
Xylose+Pepton	>0.9999	>0.9999	>0.9999	>0.9999	>0.9999	>0.9999	>0.9999	>0.9999	0.9616	>0.9999	>0.9999	>0.9999	0.9954	>0.9999	0.9932	0.9729	>0.9999	>0.9999	>0.9999	>0.9999	>0.9999	>0.9999	>0.9999	>0.9999	>0.9999	0.9826	0.9993	>0.9999	0.9978	>0.9999	>0.9999	0.9997	0.9696	>0.9999	>0.9999	0.8246	0.965	0.9035	>0.9999	>0.9999	>0.9999	>0.9999	0.8581	0.9897	0.9835	>0.9999	0.7624	0.9536	0.8926
Xylose+NaNO3	>0.9999	0.1553	>0.9999	>0.9999	>0.9999	>0.9999	0.9991	>0.9999	>0.9999	>0.9999	0.9998	>0.9999	>0.9999	>0.9999	>0.9999	>0.9999	>0.9999	0.9772	>0.9999	>0.9999	>0.9999	0.7687	0.0938	>0.9999	>0.9999	>0.9999	>0.9999	>0.9999	>0.9999	>0.9999	>0.9999	0.0188	>0.9999	>0.9999	>0.9999	>0.9999	>0.9999	>0.9999	>0.9999	0.102	>0.9999	0.6012	>0.9999	>0.9999	>0.9999	>0.9999	>0.9999	>0.9999	>0.9999
Xylose+Yeast	>0.9999	>0.9999	>0.9999	>0.9999	0.9995	>0.9999	>0.9999	0.9995	0.3886	>0.9999	>0.9999	0.9792	0.6269	0.8882	0.5899	0.433	0.991	>0.9999	0.9251	>0.9999	0.9915	>0.9999	>0.9999	0.9466	0.9988	0.4865	0.7735	>0.9999	0.6923	0.8926	>0.9999	>0.9999	0.4188	0.9571	0.9414	0.1832	0.4008	0.265	>0.9999	>0.9999	0.8999	>0.9999	0.2121	0.5458	0.4932	>0.9999	0.1427	0.3639	0.2503
Xylose+Trypton	0.9992	>0.9999	0.9987	0.9315	0.8043	0.9975	>0.9999	0.8057	0.0344	0.9731	>0.9999	0.4747	0.089	0.2514	0.0776	0.0418	0.5703	>0.9999	0.3071	0.9253	0.5753	>0.9999	>0.9999	0.3535	0.7435	0.0521	0.1536	0.9253	0.1131	0.257	0.9957	>0.9999	0.0393	0.3828	0.3408	0.0102	0.0363	0.0181	0.9985	>0.9999	0.2669	>0.9999	0.0128	0.0657	0.0536	>0.9999	0.0071	0.0306	0.0165
Xylose+NH4Cl	>0.9999	0.321	>0.9999	>0.9999	>0.9999	>0.9999	>0.9999	>0.9999	>0.9999	>0.9999	>0.9999	>0.9999	>0.9999	>0.9999	>0.9999	>0.9999	>0.9999	0.998	>0.9999	>0.9999	>0.9999	0.9285	0.2133	>0.9999	>0.9999	>0.9999	>0.9999	>0.9999	>0.9999	>0.9999	>0.9999	0.0531	>0.9999	>0.9999	>0.9999	>0.9999	>0.9999	>0.9999	>0.9999	0.2286	>0.9999	0.8246	>0.9999	>0.9999	>0.9999	>0.9999	>0.9999	>0.9999	>0.9999
																					-
																						-
																							-
																								-
																									-
																										-
																											-
																												-
																													-
																														-
																															-
																																-
																																	-
																																		-
																																			-
																																				-
																																					-
																																						-
																																							-
																																								-
																																									-
																																										-
																																											-
																																												-
																																													-
																																														-
																																															-
																																																-
																																																	-

[truncated: 23 more columns]

## Sheet: Orange MPs
Orange-MPs	Glucose+Casamino	Glucose+Monosodium	Glucose+(NH4)2SO4	Glucose+Pepton	Glucose+NaNO3	Glucose+Yeast	Glucose+Trypton	Glucose+NH4Cl	Starch+Casamino	Starch+Monosodium	Starch+(NH4)2SO4	Starch+Pepton	Starch+NaNO3	Starch+Yeast	Starch+Trypton	Starch+NH4Cl	Fructose+Casamino-acids	Fructose+Monosodium-glutamate	Fructose+(NH4)2SO4	Fructose+Pepton	Fructose+NaNO3	Fructose+Yeast-extract	Fructose+Trypton	Fructose+NH4Cl	Maltose+Casamino-acids	Maltose+Monosodium-glutamate	Maltose+(NH4)2SO4	Maltose+Pepton	Maltose+NaNO3	Maltose+Yeast-extract	Maltose+Trypton	Maltose+NH4Cl	Sucrose+Casamino-acids	Sucrose+Monosodium-glutamate	Sucrose+(NH4)2SO4	Sucrose+Pepton	Sucrose+NaNO3	Sucrose+Yeast-extract	Sucrose+Trypton	Sucrose+NH4Cl	Glycerol+Casamino-acids	Glycerol+Monosodium-glutamate	Glycerol+(NH4)2SO4	Glycerol+Pepton	Glycerol+NaNO3	Glycerol+Yeast-extract	Glycerol+Trypton	Glycerol+NH4Cl	Lactose+Casamino-acids
Glucose+Casamino	-
Glucose+Monosodium	>0.9999	-
Glucose+(NH4)2SO4	<0.0001	<0.0001	-
Glucose+Pepton	0.9952	>0.9999	<0.0001	-
Glucose+NaNO3	0.6674	0.2562	<0.0001	0.0001	-
Glucose+Yeast	0.9991	>0.9999	<0.0001	>0.9999	0.0002	-
Glucose+Trypton	>0.9999	>0.9999	<0.0001	0.2606	>0.9999	0.3782	-
Glucose+NH4Cl	>0.9999	>0.9999	<0.0001	0.1313	>0.9999	0.208	>0.9999	-
Starch+Casamino	>0.9999	>0.9999	<0.0001	>0.9999	0.0016	>0.9999	0.7103	0.4923	-
Starch+Monosodium	>0.9999	>0.9999	<0.0001	>0.9999	0.001	>0.9999	0.6317	0.4134	>0.9999	-
Starch+(NH4)2SO4	<0.0001	<0.0001	>0.9999	<0.0001	<0.0001	<0.0001	<0.0001	<0.0001	<0.0001	<0.0001	-
Starch+Pepton	0.962	0.9996	<0.0001	>0.9999	<0.0001	>0.9999	0.1241	0.055	>0.9999	>0.9999	<0.0001	-
Starch+NaNO3	>0.9999	>0.9999	<0.0001	>0.9999	0.1721	>0.9999	>0.9999	0.9997	>0.9999	>0.9999	<0.0001	>0.9999	-
Starch+Yeast	0.9392	0.999	<0.0001	>0.9999	<0.0001	>0.9999	0.0968	0.0414	>0.9999	>0.9999	<0.0001	>0.9999	0.9999	-
Starch+Trypton	0.9597	0.9996	<0.0001	>0.9999	<0.0001	>0.9999	0.1207	0.0532	>0.9999	>0.9999	<0.0001	>0.9999	>0.9999	>0.9999	-
Starch+NH4Cl	>0.9999	>0.9999	<0.0001	>0.9999	0.0316	>0.9999	0.9943	0.9622	>0.9999	>0.9999	<0.0001	>0.9999	>0.9999	>0.9999	>0.9999	-
Fructose+Casamino-acids	>0.9999	>0.9999	<0.0001	0.844	0.9693	0.9253	>0.9999	>0.9999	0.9951	0.9891	<0.0001	0.6384	>0.9999	0.5678	0.6302	>0.9999	-
Fructose+Monosodium-glutamate	>0.9999	>0.9999	<0.0001	>0.9999	0.0096	>0.9999	0.9481	0.8308	>0.9999	>0.9999	<0.0001	>0.9999	>0.9999	>0.9999	>0.9999	>0.9999	>0.9999	-
Fructose+(NH4)2SO4	>0.9999	>0.9999	<0.0001	0.9955	0.6612	0.9992	>0.9999	>0.9999	>0.9999	>0.9999	<0.0001	0.9636	>0.9999	0.9415	0.9614	>0.9999	>0.9999	>0.9999	-
Fructose+Pepton	0.9993	>0.9999	<0.0001	>0.9999	0.0003	>0.9999	0.3948	0.2196	>0.9999	>0.9999	<0.0001	>0.9999	>0.9999	>0.9999	>0.9999	>0.9999	0.933	>0.9999	0.9994	-
Fructose+NaNO3	0.9775	0.7427	<0.0001	0.0019	>0.9999	0.004	>0.9999	>0.9999	0.02	0.0139	<0.0001	0.0005	0.6165	0.0004	0.0005	0.2138	>0.9999	0.0876	0.9763	0.0044	-
Fructose+Yeast-extract	0.9813	0.7625	<0.0001	0.0022	>0.9999	0.0045	>0.9999	>0.9999	0.0221	0.0154	<0.0001	0.0006	0.6389	0.0004	0.0006	0.2286	>0.9999	0.0951	0.9803	0.0049	>0.9999	-
Fructose+Trypton	0.9975	0.9039	<0.0001	0.006	>0.9999	0.0119	>0.9999	>0.9999	0.0514	0.037	<0.0001	0.0018	0.8194	0.0013	0.0017	0.3908	>0.9999	0.1881	0.9973	0.0129	>0.9999	>0.9999	-
Fructose+NH4Cl	>0.9999	>0.9999	<0.0001	>0.9999	0.2727	>0.9999	>0.9999	>0.9999	>0.9999	>0.9999	<0.0001	0.9995	>0.9999	0.9987	0.9994	>0.9999	>0.9999	>0.9999	>0.9999	>0.9999	0.7622	0.7813	0.915	-
Maltose+Casamino-acids	0.0924	0.0149	<0.0001	<0.0001	>0.9999	<0.0001	0.9341	0.9872	<0.0001	<0.0001	<0.0001	<0.0001	0.0081	<0.0001	<0.0001	0.0008	0.3974	0.0002	0.0903	<0.0001	>0.9999	>0.9999	>0.9999	0.0165	-
Maltose+Monosodium-glutamate	0.9169	0.9981	<0.0001	>0.9999	<0.0001	>0.9999	0.0799	0.0333	>0.9999	>0.9999	<0.0001	>0.9999	0.9997	>0.9999	>0.9999	>0.9999	0.5149	>0.9999	0.9198	>0.9999	0.0003	0.0003	0.0009	0.9976	<0.0001	-
Maltose+(NH4)2SO4	>0.9999	>0.9999	<0.0001	0.9318	0.9141	0.9745	>0.9999	>0.9999	0.9993	0.9979	<0.0001	0.784	>0.9999	0.7224	0.7772	>0.9999	>0.9999	>0.9999	>0.9999	0.9779	0.9993	0.9995	>0.9999	>0.9999	0.2648	0.6729	-
Maltose+Pepton	0.9993	>0.9999	<0.0001	>0.9999	0.0003	>0.9999	0.3948	0.2196	>0.9999	>0.9999	<0.0001	>0.9999	>0.9999	>0.9999	>0.9999	>0.9999	0.933	>0.9999	0.9994	>0.9999	0.0044	0.0049	0.0129	>0.9999	<0.0001	>0.9999	0.9779	-
Maltose+NaNO3	>0.9999	>0.9999	<0.0001	0.982	0.7928	0.9954	>0.9999	>0.9999	>0.9999	0.9998	<0.0001	0.9089	>0.9999	0.869	0.9047	>0.9999	>0.9999	>0.9999	>0.9999	0.9962	0.9936	0.9949	0.9996	>0.9999	0.1499	0.8334	>0.9999	0.9962	-
Maltose+Yeast-extract	0.9726	0.9998	<0.0001	>0.9999	<0.0001	>0.9999	0.1443	0.0654	>0.9999	>0.9999	<0.0001	>0.9999	>0.9999	>0.9999	>0.9999	>0.9999	0.6819	>0.9999	0.9739	>0.9999	0.0007	0.0008	0.0023	0.9997	<0.0001	>0.9999	0.8193	>0.9999	0.9294	-
Maltose+Trypton	>0.9999	>0.9999	<0.0001	0.6836	0.9942	0.8091	>0.9999	>0.9999	0.9727	0.9512	<0.0001	0.4485	>0.9999	0.3822	0.4405	>0.9999	>0.9999	0.9994	>0.9999	0.8229	>0.9999	>0.9999	>0.9999	>0.9999	0.5845	0.3359	>0.9999	0.8229	>0.9999	0.4922	-
Maltose+NH4Cl	<0.0001	<0.0001	>0.9999	<0.0001	<0.0001	<0.0001	<0.0001	<0.0001	<0.0001	<0.0001	>0.9999	<0.0001	<0.0001	<0.0001	<0.0001	<0.0001	<0.0001	<0.0001	<0.0001	<0.0001	<0.0001	<0.0001	<0.0001	<0.0001	<0.0001	<0.0001	<0.0001	<0.0001	<0.0001	<0.0001	<0.0001	-
Sucrose+Casamino-acids	0.9992	>0.9999	<0.0001	>0.9999	0.0003	>0.9999	0.3853	0.2129	>0.9999	>0.9999	<0.0001	>0.9999	>0.9999	>0.9999	>0.9999	>0.9999	0.9287	>0.9999	0.9993	>0.9999	0.0042	0.0047	0.0123	>0.9999	<0.0001	>0.9999	0.976	>0.9999	0.9957	>0.9999	0.8151	<0.0001	-
Sucrose+Monosodium-glutamate	0.9524	0.9994	<0.0001	>0.9999	<0.0001	>0.9999	0.1109	0.0483	>0.9999	>0.9999	<0.0001	>0.9999	>0.9999	>0.9999	>0.9999	>0.9999	0.6061	>0.9999	0.9544	>0.9999	0.0005	0.0005	0.0015	0.9992	<0.0001	>0.9999	0.7565	>0.9999	0.8917	>0.9999	0.4174	<0.0001	>0.9999	-
Sucrose+(NH4)2SO4	<0.0001	<0.0001	0.2209	<0.0001	0.0659	<0.0001	<0.0001	<0.0001	<0.0001	<0.0001	0.0172	<0.0001	<0.0001	<0.0001	<0.0001	<0.0001	<0.0001	<0.0001	<0.0001	<0.0001	0.0067	0.006	0.0022	<0.0001	0.5775	<0.0001	<0.0001	<0.0001	<0.0001	<0.0001	<0.0001	0.4449	<0.0001	<0.0001	-
Sucrose+Pepton	0.8647	0.9947	<0.0001	>0.9999	<0.0001	>0.9999	0.0558	0.0223	>0.9999	>0.9999	<0.0001	>0.9999	0.9988	>0.9999	>0.9999	>0.9999	0.4232	>0.9999	0.8687	>0.9999	0.0002	0.0002	0.0006	0.9933	<0.0001	>0.9999	0.5799	>0.9999	0.7585	>0.9999	0.2615	<0.0001	>0.9999	>0.9999	<0.0001	-
Sucrose+NaNO3	>0.9999	>0.9999	<0.0001	>0.9999	0.0121	>0.9999	0.963	0.8648	>0.9999	>0.9999	<0.0001	>0.9999	>0.9999	>0.9999	>0.9999	>0.9999	>0.9999	>0.9999	>0.9999	>0.9999	0.1047	0.1134	0.2188	>0.9999	0.0002	>0.9999	>0.9999	>0.9999	>0.9999	>0.9999	0.9997	<0.0001	>0.9999	>0.9999	<0.0001	>0.9999	-
Sucrose+Yeast-extract	0.8647	0.9947	<0.0001	>0.9999	<0.0001	>0.9999	0.0558	0.0223	>0.9999	>0.9999	<0.0001	>0.9999	0.9988	>0.9999	>0.9999	>0.9999	0.4232	>0.9999	0.8687	>0.9999	0.0002	0.0002	0.0006	0.9933	<0.0001	>0.9999	0.5799	>0.9999	0.7585	>0.9999	0.2615	<0.0001	>0.9999	>0.9999	<0.0001	>0.9999	>0.9999	-
Sucrose+Trypton	>0.9999	>0.9999	<0.0001	>0.9999	0.013	>0.9999	0.9668	0.8742	>0.9999	>0.9999	<0.0001	>0.9999	>0.9999	>0.9999	>0.9999	>0.9999	>0.9999	>0.9999	>0.9999	>0.9999	0.1104	0.1195	0.2287	>0.9999	0.0003	>0.9999	>0.9999	>0.9999	>0.9999	>0.9999	0.9998	<0.0001	>0.9999	>0.9999	<0.0001	>0.9999	>0.9999	>0.9999	-
Sucrose+NH4Cl	<0.0001	<0.0001	>0.9999	<0.0001	<0.0001	<0.0001	<0.0001	<0.0001	<0.0001	<0.0001	0.9423	<0.0001	<0.0001	<0.0001	<0.0001	<0.0001	<0.0001	<0.0001	<0.0001	<0.0001	<0.0001	<0.0001	<0.0001	<0.0001	0.0016	<0.0001	<0.0001	<0.0001	<0.0001	<0.0001	<0.0001	>0.9999	<0.0001	<0.0001	>0.9999	<0.0001	<0.0001	<0.0001	<0.0001	-
Glycerol+Casamino-acids	0.9497	0.9994	<0.0001	>0.9999	<0.0001	>0.9999	0.1077	0.0467	>0.9999	>0.9999	<0.0001	>0.9999	>0.9999	>0.9999	>0.9999	>0.9999	0.5977	>0.9999	0.9518	>0.9999	0.0004	0.0005	0.0015	0.9991	<0.0001	>0.9999	0.7492	>0.9999	0.8869	>0.9999	0.4096	<0.0001	>0.9999	>0.9999	<0.0001	>0.9999	>0.9999	>0.9999	>0.9999	<0.0001	-
Glycerol+Monosodium-glutamate	>0.9999	>0.9999	<0.0001	0.986	0.769	0.9966	>0.9999	>0.9999	>0.9999	>0.9999	<0.0001	0.9225	>0.9999	0.8863	0.9187	>0.9999	>0.9999	>0.9999	>0.9999	0.9972	0.9915	0.9932	0.9994	>0.9999	0.1362	0.8534	>0.9999	0.9972	>0.9999	0.9408	>0.9999	<0.0001	0.9969	0.907	<0.0001	0.7828	>0.9999	0.7828	>0.9999	<0.0001	0.9027	-
Glycerol+(NH4)2SO4	0.9987	>0.9999	<0.0001	>0.9999	0.0002	>0.9999	0.3505	0.189	>0.9999	>0.9999	<0.0001	>0.9999	>0.9999	>0.9999	>0.9999	>0.9999	0.9108	>0.9999	0.9988	>0.9999	0.0034	0.0039	0.0103	>0.9999	<0.0001	>0.9999	0.9677	>0.9999	0.9936	>0.9999	0.784	<0.0001	>0.9999	>0.9999	<0.0001	>0.9999	>0.9999	>0.9999	>0.9999	<0.0001	>0.9999	0.9952	-
Glycerol+Pepton	0.8699	0.9951	<0.0001	>0.9999	<0.0001	>0.9999	0.0576	0.0231	>0.9999	>0.9999	<0.0001	>0.9999	0.999	>0.9999	>0.9999	>0.9999	0.4311	>0.9999	0.8739	>0.9999	0.0002	0.0002	0.0006	0.9938	<0.0001	>0.9999	0.5883	>0.9999	0.7657	>0.9999	0.2677	<0.0001	>0.9999	>0.9999	<0.0001	>0.9999	>0.9999	>0.9999	>0.9999	<0.0001	>0.9999	0.7897	>0.9999	-
Glycerol+NaNO3	>0.9999	>0.9999	<0.0001	>0.9999	0.0659	>0.9999	0.9994	0.9917	>0.9999	>0.9999	<0.0001	>0.9999	>0.9999	>0.9999	>0.9999	>0.9999	>0.9999	>0.9999	>0.9999	>0.9999	0.3523	0.3723	0.5689	>0.9999	0.0021	>0.9999	>0.9999	>0.9999	>0.9999	>0.9999	>0.9999	<0.0001	>0.9999	>0.9999	<0.0001	>0.9999	>0.9999	>0.9999	>0.9999	<0.0001	>0.9999	>0.9999	>0.9999	>0.9999	-
Glycerol+Yeast-extract	>0.9999	>0.9999	<0.0001	>0.9999	0.0011	>0.9999	0.6404	0.4217	>0.9999	>0.9999	<0.0001	>0.9999	>0.9999	>0.9999	>0.9999	>0.9999	0.9899	>0.9999	>0.9999	>0.9999	0.0144	0.016	0.0383	>0.9999	<0.0001	>0.9999	0.9981	>0.9999	0.9999	>0.9999	0.954	<0.0001	>0.9999	>0.9999	<0.0001	>0.9999	>0.9999	>0.9999	>0.9999	<0.0001	>0.9999	>0.9999	>0.9999	>0.9999	>0.9999	-
Glycerol+Trypton	0.8657	0.9948	<0.0001	>0.9999	<0.0001	>0.9999	0.0562	0.0225	>0.9999	>0.9999	<0.0001	>0.9999	0.9989	>0.9999	>0.9999	>0.9999	0.4248	>0.9999	0.8698	>0.9999	0.0002	0.0002	0.0006	0.9934	<0.0001	>0.9999	0.5816	>0.9999	0.76	>0.9999	0.2627	<0.0001	>0.9999	>0.9999	<0.0001	>0.9999	>0.9999	>0.9999	>0.9999	<0.0001	>0.9999	0.7842	>0.9999	>0.9999	>0.9999	>0.9999	-
Glycerol+NH4Cl	>0.9999	>0.9999	<0.0001	>0.9999	0.0006	>0.9999	0.5256	0.3197	>0.9999	>0.9999	<0.0001	>0.9999	>0.9999	>0.9999	>0.9999	>0.9999	0.9734	>0.9999	>0.9999	>0.9999	0.0085	0.0094	0.0236	>0.9999	<0.0001	>0.9999	0.9934	>0.9999	0.9993	>0.9999	0.9076	<0.0001	>0.9999	>0.9999	<0.0001	>0.9999	>0.9999	>0.9999	>0.9999	<0.0001	>0.9999	0.9995	>0.9999	>0.9999	>0.9999	>0.9999	>0.9999	-
Lactose+Casamino-acids	0.8647	0.9947	<0.0001	>0.9999	<0.0001	>0.9999	0.0558	0.0223	>0.9999	>0.9999	<0.0001	>0.9999	0.9988	>0.9999	>0.9999	>0.9999	0.4232	>0.9999	0.8687	>0.9999	0.0002	0.0002	0.0006	0.9933	<0.0001	>0.9999	0.5799	>0.9999	0.7585	>0.9999	0.2615	<0.0001	>0.9999	>0.9999	<0.0001	>0.9999	>0.9999	>0.9999	>0.9999	<0.0001	>0.9999	0.7828	>0.9999	>0.9999	>0.9999	>0.9999	>0.9999	>0.9999	-
Lactose+Monosodium-glutamate	0.9163	0.9981	<0.0001	>0.9999	<0.0001	>0.9999	0.0796	0.0332	>0.9999	>0.9999	<0.0001	>0.9999	0.9997	>0.9999	>0.9999	>0.9999	0.5138	>0.9999	0.9193	>0.9999	0.0003	0.0003	0.0009	0.9975	<0.0001	>0.9999	0.6718	>0.9999	0.8326	>0.9999	0.335	<0.0001	>0.9999	>0.9999	<0.0001	>0.9999	>0.9999	>0.9999	>0.9999	<0.0001	>0.9999	0.8527	>0.9999	>0.9999	>0.9999	>0.9999	>0.9999	>0.9999	>0.9999
Lactose+(NH4)2SO4	0.8647	0.9947	<0.0001	>0.9999	<0.0001	>0.9999	0.0558	0.0223	>0.9999	>0.9999	<0.0001	>0.9999	0.9988	>0.9999	>0.9999	>0.9999	0.4232	>0.9999	0.8687	>0.9999	0.0002	0.0002	0.0006	0.9933	<0.0001	>0.9999	0.5799	>0.9999	0.7585	>0.9999	0.2615	<0.0001	>0.9999	>0.9999	<0.0001	>0.9999	>0.9999	>0.9999	>0.9999	<0.0001	>0.9999	0.7828	>0.9999	>0.9999	>0.9999	>0.9999	>0.9999	>0.9999	>0.9999
Lactose+Pepton	0.8647	0.9947	<0.0001	>0.9999	<0.0001	>0.9999	0.0558	0.0223	>0.9999	>0.9999	<0.0001	>0.9999	0.9988	>0.9999	>0.9999	>0.9999	0.4232	>0.9999	0.8687	>0.9999	0.0002	0.0002	0.0006	0.9933	<0.0001	>0.9999	0.5799	>0.9999	0.7585	>0.9999	0.2615	<0.0001	>0.9999	>0.9999	<0.0001	>0.9999	>0.9999	>0.9999	>0.9999	<0.0001	>0.9999	0.7828	>0.9999	>0.9999	>0.9999	>0.9999	>0.9999	>0.9999	>0.9999
Lactose+NaNO3	>0.9999	>0.9999	<0.0001	0.9994	0.4903	>0.9999	>0.9999	>0.9999	>0.9999	>0.9999	<0.0001	0.9912	>0.9999	0.9834	0.9905	>0.9999	>0.9999	>0.9999	>0.9999	>0.9999	0.924	0.9335	0.9849	>0.9999	0.0468	0.9746	>0.9999	>0.9999	>0.9999	0.9944	>0.9999	<0.0001	>0.9999	0.9881	<0.0001	0.9502	>0.9999	0.9502	>0.9999	<0.0001	0.9872	>0.9999	0.9999	0.9529	>0.9999	>0.9999	0.9507	>0.9999	0.9502
Lactose+Yeast-extract	0.8647	0.9947	<0.0001	>0.9999	<0.0001	>0.9999	0.0558	0.0223	>0.9999	>0.9999	<0.0001	>0.9999	0.9988	>0.9999	>0.9999	>0.9999	0.4232	>0.9999	0.8687	>0.9999	0.0002	0.0002	0.0006	0.9933	<0.0001	>0.9999	0.5799	>0.9999	0.7585	>0.9999	0.2615	<0.0001	>0.9999	>0.9999	<0.0001	>0.9999	>0.9999	>0.9999	>0.9999	<0.0001	>0.9999	0.7828	>0.9999	>0.9999	>0.9999	>0.9999	>0.9999	>0.9999	>0.9999
Lactose+Trypton	0.8647	0.9947	<0.0001	>0.9999	<0.0001	>0.9999	0.0558	0.0223	>0.9999	>0.9999	<0.0001	>0.9999	0.9988	>0.9999	>0.9999	>0.9999	0.4232	>0.9999	0.8687	>0.9999	0.0002	0.0002	0.0006	0.9933	<0.0001	>0.9999	0.5799	>0.9999	0.7585	>0.9999	0.2615	<0.0001	>0.9999	>0.9999	<0.0001	>0.9999	>0.9999	>0.9999	>0.9999	<0.0001	>0.9999	0.7828	>0.9999	>0.9999	>0.9999	>0.9999	>0.9999	>0.9999	>0.9999
Lactose+NH4Cl	>0.9999	>0.9999	<0.0001	>0.9999	0.0533	>0.9999	0.9987	0.9862	>0.9999	>0.9999	<0.0001	>0.9999	>0.9999	>0.9999	>0.9999	>0.9999	>0.9999	>0.9999	>0.9999	>0.9999	0.3064	0.3249	0.5139	>0.9999	0.0016	>0.9999	>0.9999	>0.9999	>0.9999	>0.9999	>0.9999	<0.0001	>0.9999	>0.9999	<0.0001	>0.9999	>0.9999	>0.9999	>0.9999	<0.0001	>0.9999	>0.9999	>0.9999	>0.9999	>0.9999	>0.9999	>0.9999	>0.9999	>0.9999
Arabinose+Casamino-acids	>0.9999	0.9999	<0.0001	0.1056	>0.9999	0.1711	>0.9999	>0.9999	0.431	0.3563	<0.0001	0.0428	0.9992	0.0319	0.0414	0.9424	>0.9999	0.7818	>0.9999	0.1812	>0.9999	>0.9999	>0.9999	>0.9999	0.9929	0.0255	>0.9999	0.1812	>0.9999	0.0512	>0.9999	<0.0001	0.1754	0.0374	<0.0001	0.0169	0.821	0.0169	0.8321	<0.0001	0.0362	>0.9999	0.1547	0.0175	0.9852	0.364	0.017	0.2701	0.0169
Arabinose+Monosodium-glutamate	0.9964	>0.9999	<0.0001	>0.9999	0.0001	>0.9999	0.2801	0.1433	>0.9999	>0.9999	<0.0001	>0.9999	>0.9999	>0.9999	>0.9999	>0.9999	0.8616	>0.9999	0.9966	>0.9999	0.0022	0.0025	0.0068	>0.9999	<0.0001	>0.9999	0.9419	>0.9999	0.9856	>0.9999	0.7082	<0.0001	>0.9999	>0.9999	<0.0001	>0.9999	>0.9999	>0.9999	>0.9999	<0.0001	>0.9999	0.9889	>0.9999	>0.9999	>0.9999	>0.9999	>0.9999	>0.9999	>0.9999
Arabinose+(NH4)2SO4	0.0628	0.0093	<0.0001	<0.0001	>0.9999	<0.0001	0.8833	0.9703	<0.0001	<0.0001	<0.0001	<0.0001	0.0049	<0.0001	<0.0001	0.0004	0.3078	<0.0001	0.0613	<0.0001	>0.9999	>0.9999	>0.9999	0.0103	>0.9999	<0.0001	0.1958	<0.0001	0.1054	<0.0001	0.4813	<0.0001	<0.0001	<0.0001	0.6794	<0.0001	0.0001	<0.0001	0.0001	0.0028	<0.0001	0.0951	<0.0001	<0.0001	0.0012	<0.0001	<0.0001	<0.0001	<0.0001
Arabinose+Pepton	>0.9999	>0.9999	<0.0001	0.9543	0.8804	0.9847	>0.9999	>0.9999	0.9997	0.9991	<0.0001	0.8327	>0.9999	0.7775	0.8267	>0.9999	>0.9999	>0.9999	>0.9999	0.987	0.9984	0.9988	>0.9999	>0.9999	0.2211	0.7317	>0.9999	0.987	>0.9999	0.8633	>0.9999	<0.0001	0.9857	0.8083	<0.0001	0.6425	>0.9999	0.6425	>0.9999	<0.0001	0.8017	>0.9999	0.9801	0.6507	>0.9999	0.9992	0.6442	0.9966	0.6425
Arabinose+NaNO3	>0.9999	>0.9999	<0.0001	0.932	0.9139	0.9746	>0.9999	>0.9999	0.9993	0.9979	<0.0001	0.7844	>0.9999	0.7228	0.7776	>0.9999	>0.9999	>0.9999	>0.9999	0.978	0.9993	0.9995	>0.9999	>0.9999	0.2645	0.6733	>0.9999	0.978	>0.9999	0.8197	>0.9999	<0.0001	0.9761	0.7569	<0.0001	0.5804	>0.9999	0.5804	>0.9999	<0.0001	0.7496	>0.9999	0.9678	0.5888	>0.9999	0.9981	0.5821	0.9935	0.5804
Arabinose+Yeast-extract	>0.9999	>0.9999	<0.0001	>0.9999	0.2255	>0.9999	>0.9999	>0.9999	>0.9999	>0.9999	<0.0001	0.9998	>0.9999	0.9995	0.9998	>0.9999	>0.9999	>0.9999	>0.9999	>0.9999	0.7022	0.7231	0.8792	>0.9999	0.0122	0.9989	>0.9999	>0.9999	>0.9999	>0.9999	>0.9999	<0.0001	>0.9999	0.9997	<0.0001	0.9967	>0.9999	0.9967	>0.9999	<0.0001	0.9997	>0.9999	>0.9999	0.997	>0.9999	>0.9999	0.9967	>0.9999	0.9967
Arabinose+Trypton	>0.9999	>0.9999	<0.0001	0.9973	0.6166	0.9996	>0.9999	>0.9999	>0.9999	>0.9999	<0.0001	0.974	>0.9999	0.9566	0.9723	>0.9999	>0.9999	>0.9999	>0.9999	0.9997	0.9667	0.9718	0.9955	>0.9999	0.0764	0.9388	>0.9999	0.9997	>0.9999	0.9818	>0.9999	<0.0001	0.9996	0.9668	<0.0001	0.8953	>0.9999	0.8953	>0.9999	<0.0001	0.9647	>0.9999	0.9993	0.8998	>0.9999	>0.9999	0.8962	>0.9999	0.8953
Arabinose+NH4Cl	<0.0001	<0.0001	0.0009	<0.0001	0.9502	<0.0001	0.0099	0.0267	<0.0001	<0.0001	<0.0001	<0.0001	<0.0001	<0.0001	<0.0001	<0.0001	0.0003	<0.0001	<0.0001	<0.0001	0.5585	0.5358	0.3434	<0.0001	>0.9999	<0.0001	0.0001	<0.0001	<0.0001	<0.0001	0.001	0.0038	<0.0001	<0.0001	>0.9999	<0.0001	<0.0001	<0.0001	<0.0001	0.6763	<0.0001	<0.0001	<0.0001	<0.0001	<0.0001	<0.0001	<0.0001	<0.0001	<0.0001
Xylose+Casamino	0.319	0.0771	<0.0001	<0.0001	>0.9999	<0.0001	0.9979	>0.9999	0.0002	0.0001	<0.0001	<0.0001	0.0461	<0.0001	<0.0001	0.0061	0.7777	0.0016	0.3138	<0.0001	>0.9999	>0.9999	>0.9999	0.0838	>0.9999	<0.0001	0.6309	<0.0001	0.4448	<0.0001	0.907	<0.0001	<0.0001	<0.0001	0.2273	<0.0001	0.002	<0.0001	0.0022	0.0002	<0.0001	0.4175	<0.0001	<0.0001	0.0143	0.0001	<0.0001	<0.0001	<0.0001
Xylose+Monosodium	>0.9999	>0.9999	<0.0001	>0.9999	0.0039	>0.9999	0.8537	0.6683	>0.9999	>0.9999	<0.0001	>0.9999	>0.9999	>0.9999	>0.9999	>0.9999	0.9994	>0.9999	>0.9999	>0.9999	0.0423	0.0463	0.1002	>0.9999	<0.0001	>0.9999	>0.9999	>0.9999	>0.9999	>0.9999	0.9943	<0.0001	>0.9999	>0.9999	<0.0001	>0.9999	>0.9999	>0.9999	>0.9999	<0.0001	>0.9999	>0.9999	>0.9999	>0.9999	>0.9999	>0.9999	>0.9999	>0.9999	>0.9999
Xylose+(NH4)2SO4	>0.9999	>0.9999	<0.0001	>0.9999	0.0026	>0.9999	0.7946	0.5893	>0.9999	>0.9999	<0.0001	>0.9999	>0.9999	>0.9999	>0.9999	>0.9999	0.9984	>0.9999	>0.9999	>0.9999	0.0304	0.0334	0.0748	>0.9999	<0.0001	>0.9999	0.9998	>0.9999	>0.9999	>0.9999	0.9878	<0.0001	>0.9999	>0.9999	<0.0001	>0.9999	>0.9999	>0.9999	>0.9999	<0.0001	>0.9999	>0.9999	>0.9999	>0.9999	>0.9999	>0.9999	>0.9999	>0.9999	>0.9999
Xylose+Pepton	>0.9999	>0.9999	<0.0001	>0.9999	0.0041	>0.9999	0.8619	0.6803	>0.9999	>0.9999	<0.0001	>0.9999	>0.9999	>0.9999	>0.9999	>0.9999	0.9995	>0.9999	>0.9999	>0.9999	0.0445	0.0487	0.1048	>0.9999	<0.0001	>0.9999	>0.9999	>0.9999	>0.9999	>0.9999	0.995	<0.0001	>0.9999	>0.9999	<0.0001	>0.9999	>0.9999	>0.9999	>0.9999	<0.0001	>0.9999	>0.9999	>0.9999	>0.9999	>0.9999	>0.9999	>0.9999	>0.9999	>0.9999
Xylose+NaNO3	0.6183	0.2218	<0.0001	<0.0001	>0.9999	0.0002	>0.9999	>0.9999	0.0012	0.0008	<0.0001	<0.0001	0.1464	<0.0001	<0.0001	0.0256	0.9562	0.0076	0.6119	0.0002	>0.9999	>0.9999	>0.9999	0.2368	>0.9999	<0.0001	0.8879	0.0002	0.7507	<0.0001	0.9906	<0.0001	0.0002	<0.0001	0.0796	<0.0001	0.0096	<0.0001	0.0103	<0.0001	<0.0001	0.725	0.0001	<0.0001	0.0543	0.0008	<0.0001	0.0004	<0.0001
Xylose+Yeast	0.0098	0.001	<0.0001	<0.0001	>0.9999	<0.0001	0.5033	0.7205	<0.0001	<0.0001	<0.0001	<0.0001	0.0005	<0.0001	<0.0001	<0.0001	0.0765	<0.0001	0.0095	<0.0001	>0.9999	>0.9999	0.9985	0.0012	>0.9999	<0.0001	0.0411	<0.0001	0.0185	<0.0001	0.1498	<0.0001	<0.0001	<0.0001	0.9593	<0.0001	<0.0001	<0.0001	<0.0001	0.0217	<0.0001	0.0163	<0.0001	<0.0001	0.0001	<0.0001	<0.0001	<0.0001	<0.0001
Xylose+Trypton	<0.0001	<0.0001	0.0042	<0.0001	0.7806	<0.0001	0.0024	0.0071	<0.0001	<0.0001	0.0001	<0.0001	<0.0001	<0.0001	<0.0001	<0.0001	<0.0001	<0.0001	<0.0001	<0.0001	0.2894	0.2721	0.1469	<0.0001	0.9995	<0.0001	<0.0001	<0.0001	<0.0001	<0.0001	0.0002	0.0153	<0.0001	<0.0001	>0.9999	<0.0001	<0.0001	<0.0001	<0.0001	0.9009	<0.0001	<0.0001	<0.0001	<0.0001	<0.0001	<0.0001	<0.0001	<0.0001	<0.0001
Xylose+NH4Cl	>0.9999	0.999	<0.0001	0.0596	>0.9999	0.1018	>0.9999	>0.9999	0.2961	0.2359	<0.0001	0.0224	0.9953	0.0164	0.0216	0.8656	>0.9999	0.6406	>0.9999	0.1086	>0.9999	>0.9999	>0.9999	0.9993	0.9987	0.0129	>0.9999	0.1086	>0.9999	0.0271	>0.9999	<0.0001	0.1047	0.0194	0.0001	0.0083	0.6887	0.0083	0.7029	<0.0001	0.0187	>0.9999	0.091	0.0087	0.9522	0.242	0.0084	0.1709	0.0083
[truncated: 23 more columns]

## Sheet: Red MPs
Red-MPs	Glucose+Casamino	Glucose+Monosodium	Glucose+(NH4)2SO4	Glucose+Pepton	Glucose+NaNO3	Glucose+Yeast	Glucose+Trypton	Glucose+NH4Cl	Starch+Casamino	Starch+Monosodium	Starch+(NH4)2SO4	Starch+Pepton	Starch+NaNO3	Starch+Yeast	Starch+Trypton	Starch+NH4Cl	Fructose+Casamino-acids	Fructose+Monosodium-glutamate	Fructose+(NH4)2SO4	Fructose+Pepton	Fructose+NaNO3	Fructose+Yeast-extract	Fructose+Trypton	Fructose+NH4Cl	Maltose+Casamino-acids	Maltose+Monosodium-glutamate	Maltose+(NH4)2SO4	Maltose+Pepton	Maltose+NaNO3	Maltose+Yeast-extract	Maltose+Trypton	Maltose+NH4Cl	Sucrose+Casamino-acids	Sucrose+Monosodium-glutamate	Sucrose+(NH4)2SO4	Sucrose+Pepton	Sucrose+NaNO3	Sucrose+Yeast-extract	Sucrose+Trypton	Sucrose+NH4Cl	Glycerol+Casamino-acids	Glycerol+Monosodium-glutamate	Glycerol+(NH4)2SO4	Glycerol+Pepton	Glycerol+NaNO3	Glycerol+Yeast-extract	Glycerol+Trypton	Glycerol+NH4Cl	Lactose+Casamino-acids
Glucose+Casamino	-
Glucose+Monosodium	>0.9999	-
Glucose+(NH4)2SO4	>0.9999	>0.9999	-
Glucose+Pepton	>0.9999	>0.9999	>0.9999	-
Glucose+NaNO3	>0.9999	0.232	>0.9999	0.6323	-
Glucose+Yeast	0.1934	>0.9999	0.2093	0.9994	0.0002	-
Glucose+Trypton	>0.9999	>0.9999	>0.9999	>0.9999	>0.9999	0.4384	-
Glucose+NH4Cl	>0.9999	0.4234	>0.9999	0.8364	>0.9999	0.0008	>0.9999	-
Starch+Casamino	>0.9999	0.4333	>0.9999	0.8438	>0.9999	0.0009	>0.9999	>0.9999	-
Starch+Monosodium	>0.9999	>0.9999	>0.9999	>0.9999	0.9531	0.945	>0.9999	0.9931	0.9938	-
Starch+(NH4)2SO4	>0.9999	>0.9999	>0.9999	>0.9999	0.9998	0.535	>0.9999	>0.9999	>0.9999	>0.9999	-
Starch+Pepton	>0.9999	>0.9999	>0.9999	>0.9999	0.9998	0.5409	>0.9999	>0.9999	>0.9999	>0.9999	>0.9999	-
Starch+NaNO3	>0.9999	0.2295	>0.9999	0.6286	>0.9999	0.0002	>0.9999	>0.9999	>0.9999	0.9519	0.9998	0.9998	-
Starch+Yeast	>0.9999	0.9992	>0.9999	>0.9999	>0.9999	0.1187	>0.9999	>0.9999	>0.9999	>0.9999	>0.9999	>0.9999	>0.9999	-
Starch+Trypton	>0.9999	0.8224	>0.9999	0.9902	>0.9999	0.0073	>0.9999	>0.9999	>0.9999	>0.9999	>0.9999	>0.9999	>0.9999	>0.9999	-
Starch+NH4Cl	>0.9999	0.3544	>0.9999	0.7777	>0.9999	0.0005	>0.9999	>0.9999	>0.9999	0.986	>0.9999	>0.9999	>0.9999	>0.9999	>0.9999	-
Fructose+Casamino-acids	>0.9999	0.5376	>0.9999	0.9075	>0.9999	0.0015	>0.9999	>0.9999	>0.9999	0.9981	>0.9999	>0.9999	>0.9999	>0.9999	>0.9999	>0.9999	-
Fructose+Monosodium-glutamate	0.7059	>0.9999	0.7298	>0.9999	0.005	>0.9999	0.9247	0.0151	0.0158	0.9999	0.9597	0.9614	0.0049	0.5593	0.0864	0.0106	0.0252	-
Fructose+(NH4)2SO4	>0.9999	0.8199	>0.9999	0.9899	>0.9999	0.0072	>0.9999	>0.9999	>0.9999	>0.9999	>0.9999	>0.9999	>0.9999	>0.9999	>0.9999	>0.9999	>0.9999	0.0853	-
Fructose+Pepton	>0.9999	0.6725	>0.9999	0.9601	>0.9999	0.0031	>0.9999	>0.9999	>0.9999	0.9997	>0.9999	>0.9999	>0.9999	>0.9999	>0.9999	>0.9999	>0.9999	0.0444	>0.9999	-
Fructose+NaNO3	>0.9999	0.2157	>0.9999	0.6076	>0.9999	0.0002	>0.9999	>0.9999	>0.9999	0.9448	0.9998	0.9998	>0.9999	>0.9999	>0.9999	>0.9999	>0.9999	0.0044	>0.9999	>0.9999	-
Fructose+Yeast-extract	>0.9999	0.9962	>0.9999	>0.9999	>0.9999	0.0735	>0.9999	>0.9999	>0.9999	>0.9999	>0.9999	>0.9999	>0.9999	>0.9999	>0.9999	>0.9999	>0.9999	0.4287	>0.9999	>0.9999	>0.9999	-
Fructose+Trypton	>0.9999	0.9972	>0.9999	>0.9999	>0.9999	0.0814	>0.9999	>0.9999	>0.9999	>0.9999	>0.9999	>0.9999	>0.9999	>0.9999	>0.9999	>0.9999	>0.9999	0.4549	>0.9999	>0.9999	>0.9999	>0.9999	-
Fructose+NH4Cl	>0.9999	0.3327	>0.9999	0.7561	>0.9999	0.0005	>0.9999	>0.9999	>0.9999	0.9826	>0.9999	>0.9999	>0.9999	>0.9999	>0.9999	>0.9999	>0.9999	0.0095	>0.9999	>0.9999	>0.9999	>0.9999	>0.9999	-
Maltose+Casamino-acids	>0.9999	0.1956	>0.9999	0.5754	>0.9999	0.0002	>0.9999	>0.9999	>0.9999	0.9326	0.9996	0.9996	>0.9999	>0.9999	>0.9999	>0.9999	>0.9999	0.0038	>0.9999	>0.9999	>0.9999	>0.9999	>0.9999	>0.9999	-
Maltose+Monosodium-glutamate	>0.9999	0.711	>0.9999	0.9703	>0.9999	0.0038	>0.9999	>0.9999	>0.9999	0.9998	>0.9999	>0.9999	>0.9999	>0.9999	>0.9999	>0.9999	>0.9999	0.0522	>0.9999	>0.9999	>0.9999	>0.9999	>0.9999	>0.9999	>0.9999	-
Maltose+(NH4)2SO4	>0.9999	0.9968	>0.9999	>0.9999	>0.9999	0.0777	>0.9999	>0.9999	>0.9999	>0.9999	>0.9999	>0.9999	>0.9999	>0.9999	>0.9999	>0.9999	>0.9999	0.4428	>0.9999	>0.9999	>0.9999	>0.9999	>0.9999	>0.9999	>0.9999	>0.9999	-
Maltose+Pepton	>0.9999	0.9994	>0.9999	>0.9999	>0.9999	0.1253	>0.9999	>0.9999	>0.9999	>0.9999	>0.9999	>0.9999	>0.9999	>0.9999	>0.9999	>0.9999	>0.9999	0.5752	>0.9999	>0.9999	>0.9999	>0.9999	>0.9999	>0.9999	>0.9999	>0.9999	>0.9999	-
Maltose+NaNO3	>0.9999	0.1935	>0.9999	0.5718	>0.9999	0.0002	>0.9999	>0.9999	>0.9999	0.9311	0.9996	0.9996	>0.9999	>0.9999	>0.9999	>0.9999	>0.9999	0.0037	>0.9999	>0.9999	>0.9999	>0.9999	>0.9999	>0.9999	>0.9999	>0.9999	>0.9999	>0.9999	-
Maltose+Yeast-extract	>0.9999	0.5373	>0.9999	0.9074	>0.9999	0.0015	>0.9999	>0.9999	>0.9999	0.9981	>0.9999	>0.9999	>0.9999	>0.9999	>0.9999	>0.9999	>0.9999	0.0252	>0.9999	>0.9999	>0.9999	>0.9999	>0.9999	>0.9999	>0.9999	>0.9999	>0.9999	>0.9999	>0.9999	-
Maltose+Trypton	>0.9999	0.9774	>0.9999	0.9999	>0.9999	0.0346	>0.9999	>0.9999	>0.9999	>0.9999	>0.9999	>0.9999	>0.9999	>0.9999	>0.9999	>0.9999	>0.9999	0.2666	>0.9999	>0.9999	>0.9999	>0.9999	>0.9999	>0.9999	>0.9999	>0.9999	>0.9999	>0.9999	>0.9999	>0.9999	-
Maltose+NH4Cl	>0.9999	0.6428	>0.9999	0.9509	>0.9999	0.0027	>0.9999	>0.9999	>0.9999	0.9995	>0.9999	>0.9999	>0.9999	>0.9999	>0.9999	>0.9999	>0.9999	0.0392	>0.9999	>0.9999	>0.9999	>0.9999	>0.9999	>0.9999	>0.9999	>0.9999	>0.9999	>0.9999	>0.9999	>0.9999	>0.9999	-
Sucrose+Casamino-acids	>0.9999	0.3834	>0.9999	0.8041	>0.9999	0.0007	>0.9999	>0.9999	>0.9999	0.9896	>0.9999	>0.9999	>0.9999	>0.9999	>0.9999	>0.9999	>0.9999	0.0124	>0.9999	>0.9999	>0.9999	>0.9999	>0.9999	>0.9999	>0.9999	>0.9999	>0.9999	>0.9999	>0.9999	>0.9999	>0.9999	>0.9999	-
Sucrose+Monosodium-glutamate	>0.9999	>0.9999	>0.9999	>0.9999	>0.9999	0.2533	>0.9999	>0.9999	>0.9999	>0.9999	>0.9999	>0.9999	>0.9999	>0.9999	>0.9999	>0.9999	>0.9999	0.7861	>0.9999	>0.9999	>0.9999	>0.9999	>0.9999	>0.9999	>0.9999	>0.9999	>0.9999	>0.9999	>0.9999	>0.9999	>0.9999	>0.9999	>0.9999	-
Sucrose+(NH4)2SO4	>0.9999	0.9937	>0.9999	>0.9999	>0.9999	0.0611	>0.9999	>0.9999	>0.9999	>0.9999	>0.9999	>0.9999	>0.9999	>0.9999	>0.9999	>0.9999	>0.9999	0.3837	>0.9999	>0.9999	>0.9999	>0.9999	>0.9999	>0.9999	>0.9999	>0.9999	>0.9999	>0.9999	>0.9999	>0.9999	>0.9999	>0.9999	>0.9999	>0.9999	-
Sucrose+Pepton	>0.9999	0.2417	>0.9999	0.6462	>0.9999	0.0002	>0.9999	>0.9999	>0.9999	0.9574	0.9999	0.9999	>0.9999	>0.9999	>0.9999	>0.9999	>0.9999	0.0054	>0.9999	>0.9999	>0.9999	>0.9999	>0.9999	>0.9999	>0.9999	>0.9999	>0.9999	>0.9999	>0.9999	>0.9999	>0.9999	>0.9999	>0.9999	>0.9999	>0.9999	-
Sucrose+NaNO3	>0.9999	0.18	>0.9999	0.5484	>0.9999	0.0001	0.9999	>0.9999	>0.9999	0.921	0.9995	0.9994	>0.9999	>0.9999	>0.9999	>0.9999	>0.9999	0.0033	>0.9999	>0.9999	>0.9999	>0.9999	>0.9999	>0.9999	>0.9999	>0.9999	>0.9999	>0.9999	>0.9999	>0.9999	>0.9999	>0.9999	>0.9999	>0.9999	>0.9999	>0.9999	-
Sucrose+Yeast-extract	>0.9999	0.1941	>0.9999	0.5727	>0.9999	0.0002	>0.9999	>0.9999	>0.9999	0.9315	0.9996	0.9996	>0.9999	>0.9999	>0.9999	>0.9999	>0.9999	0.0037	>0.9999	>0.9999	>0.9999	>0.9999	>0.9999	>0.9999	>0.9999	>0.9999	>0.9999	>0.9999	>0.9999	>0.9999	>0.9999	>0.9999	>0.9999	>0.9999	>0.9999	>0.9999	>0.9999	-
Sucrose+Trypton	>0.9999	0.6206	>0.9999	0.9433	>0.9999	0.0024	>0.9999	>0.9999	>0.9999	0.9993	>0.9999	>0.9999	>0.9999	>0.9999	>0.9999	>0.9999	>0.9999	0.0358	>0.9999	>0.9999	>0.9999	>0.9999	>0.9999	>0.9999	>0.9999	>0.9999	>0.9999	>0.9999	>0.9999	>0.9999	>0.9999	>0.9999	>0.9999	>0.9999	>0.9999	>0.9999	>0.9999	>0.9999	-
Sucrose+NH4Cl	>0.9999	0.9999	>0.9999	>0.9999	>0.9999	0.178	>0.9999	>0.9999	>0.9999	>0.9999	>0.9999	>0.9999	>0.9999	>0.9999	>0.9999	>0.9999	>0.9999	0.6807	>0.9999	>0.9999	>0.9999	>0.9999	>0.9999	>0.9999	>0.9999	>0.9999	>0.9999	>0.9999	>0.9999	>0.9999	>0.9999	>0.9999	>0.9999	>0.9999	>0.9999	>0.9999	>0.9999	>0.9999	>0.9999	-
Glycerol+Casamino-acids	>0.9999	0.3958	>0.9999	0.8146	>0.9999	0.0007	>0.9999	>0.9999	>0.9999	0.9908	>0.9999	>0.9999	>0.9999	>0.9999	>0.9999	>0.9999	>0.9999	0.0132	>0.9999	>0.9999	>0.9999	>0.9999	>0.9999	>0.9999	>0.9999	>0.9999	>0.9999	>0.9999	>0.9999	>0.9999	>0.9999	>0.9999	>0.9999	>0.9999	>0.9999	>0.9999	>0.9999	>0.9999	>0.9999	>0.9999	-
Glycerol+Monosodium-glutamate	>0.9999	>0.9999	>0.9999	>0.9999	0.9997	0.5775	>0.9999	>0.9999	>0.9999	>0.9999	>0.9999	>0.9999	0.9997	>0.9999	>0.9999	>0.9999	>0.9999	0.9703	>0.9999	>0.9999	0.9996	>0.9999	>0.9999	>0.9999	0.9994	>0.9999	>0.9999	>0.9999	0.9993	>0.9999	>0.9999	>0.9999	>0.9999	>0.9999	>0.9999	0.9998	0.9991	0.9993	>0.9999	>0.9999	>0.9999	-
Glycerol+(NH4)2SO4	>0.9999	0.9995	>0.9999	>0.9999	>0.9999	0.1345	>0.9999	>0.9999	>0.9999	>0.9999	>0.9999	>0.9999	>0.9999	>0.9999	>0.9999	>0.9999	>0.9999	0.5961	>0.9999	>0.9999	>0.9999	>0.9999	>0.9999	>0.9999	>0.9999	>0.9999	>0.9999	>0.9999	>0.9999	>0.9999	>0.9999	>0.9999	>0.9999	>0.9999	>0.9999	>0.9999	>0.9999	>0.9999	>0.9999	>0.9999	>0.9999	>0.9999	-
Glycerol+Pepton	>0.9999	0.7238	>0.9999	0.9732	>0.9999	0.0041	>0.9999	>0.9999	>0.9999	0.9999	>0.9999	>0.9999	>0.9999	>0.9999	>0.9999	>0.9999	>0.9999	0.0552	>0.9999	>0.9999	>0.9999	>0.9999	>0.9999	>0.9999	>0.9999	>0.9999	>0.9999	>0.9999	>0.9999	>0.9999	>0.9999	>0.9999	>0.9999	>0.9999	>0.9999	>0.9999	>0.9999	>0.9999	>0.9999	>0.9999	>0.9999	>0.9999	>0.9999	-
Glycerol+NaNO3	>0.9999	0.1841	>0.9999	0.5556	>0.9999	0.0001	0.9999	>0.9999	>0.9999	0.9243	0.9995	0.9995	>0.9999	>0.9999	>0.9999	>0.9999	>0.9999	0.0034	>0.9999	>0.9999	>0.9999	>0.9999	>0.9999	>0.9999	>0.9999	>0.9999	>0.9999	>0.9999	>0.9999	>0.9999	>0.9999	>0.9999	>0.9999	>0.9999	>0.9999	>0.9999	>0.9999	>0.9999	>0.9999	>0.9999	>0.9999	0.9992	>0.9999	>0.9999	-
Glycerol+Yeast-extract	>0.9999	>0.9999	>0.9999	>0.9999	0.9998	0.5634	>0.9999	>0.9999	>0.9999	>0.9999	>0.9999	>0.9999	0.9998	>0.9999	>0.9999	>0.9999	>0.9999	0.9671	>0.9999	>0.9999	0.9997	>0.9999	>0.9999	>0.9999	0.9995	>0.9999	>0.9999	>0.9999	0.9994	>0.9999	>0.9999	>0.9999	>0.9999	>0.9999	>0.9999	0.9998	0.9992	0.9994	>0.9999	>0.9999	>0.9999	>0.9999	>0.9999	>0.9999	0.9993	-
Glycerol+Trypton	>0.9999	0.2115	>0.9999	0.6012	>0.9999	0.0002	>0.9999	>0.9999	>0.9999	0.9425	0.9998	0.9997	>0.9999	>0.9999	>0.9999	>0.9999	>0.9999	0.0043	>0.9999	>0.9999	>0.9999	>0.9999	>0.9999	>0.9999	>0.9999	>0.9999	>0.9999	>0.9999	>0.9999	>0.9999	>0.9999	>0.9999	>0.9999	>0.9999	>0.9999	>0.9999	>0.9999	>0.9999	>0.9999	>0.9999	>0.9999	0.9995	>0.9999	>0.9999	>0.9999	0.9996	-
Glycerol+NH4Cl	>0.9999	0.3752	>0.9999	0.7969	>0.9999	0.0006	>0.9999	>0.9999	>0.9999	0.9886	>0.9999	>0.9999	>0.9999	>0.9999	>0.9999	>0.9999	>0.9999	0.0119	>0.9999	>0.9999	>0.9999	>0.9999	>0.9999	>0.9999	>0.9999	>0.9999	>0.9999	>0.9999	>0.9999	>0.9999	>0.9999	>0.9999	>0.9999	>0.9999	>0.9999	>0.9999	>0.9999	>0.9999	>0.9999	>0.9999	>0.9999	>0.9999	>0.9999	>0.9999	>0.9999	>0.9999	>0.9999	-
Lactose+Casamino-acids	>0.9999	0.2532	>0.9999	0.6621	>0.9999	0.0003	>0.9999	>0.9999	>0.9999	0.9619	>0.9999	0.9999	>0.9999	>0.9999	>0.9999	>0.9999	>0.9999	0.0058	>0.9999	>0.9999	>0.9999	>0.9999	>0.9999	>0.9999	>0.9999	>0.9999	>0.9999	>0.9999	>0.9999	>0.9999	>0.9999	>0.9999	>0.9999	>0.9999	>0.9999	>0.9999	>0.9999	>0.9999	>0.9999	>0.9999	>0.9999	0.9998	>0.9999	>0.9999	>0.9999	0.9999	>0.9999	>0.9999	-
Lactose+Monosodium-glutamate	0.0414	0.9995	0.046	0.9558	<0.0001	>0.9999	0.1318	<0.0001	<0.0001	0.6411	0.1814	0.1848	<0.0001	0.022	0.0008	<0.0001	0.0001	>0.9999	0.0008	0.0003	<0.0001	0.0122	0.0138	<0.0001	<0.0001	0.0004	0.013	0.0236	<0.0001	0.0001	0.0049	0.0003	<0.0001	0.0595	0.0097	<0.0001	<0.0001	<0.0001	0.0002	0.0371	<0.0001	0.2067	0.0258	0.0004	<0.0001	0.1981	<0.0001	<0.0001	<0.0001
Lactose+(NH4)2SO4	>0.9999	0.9862	>0.9999	>0.9999	>0.9999	0.0441	>0.9999	>0.9999	>0.9999	>0.9999	>0.9999	>0.9999	>0.9999	>0.9999	>0.9999	>0.9999	>0.9999	0.3125	>0.9999	>0.9999	>0.9999	>0.9999	>0.9999	>0.9999	>0.9999	>0.9999	>0.9999	>0.9999	>0.9999	>0.9999	>0.9999	>0.9999	>0.9999	>0.9999	>0.9999	>0.9999	>0.9999	>0.9999	>0.9999	>0.9999	>0.9999	>0.9999	>0.9999	>0.9999	>0.9999	>0.9999	>0.9999	>0.9999	>0.9999
Lactose+Pepton	>0.9999	0.2329	>0.9999	0.6335	>0.9999	0.0002	>0.9999	>0.9999	>0.9999	0.9535	0.9999	0.9998	>0.9999	>0.9999	>0.9999	>0.9999	>0.9999	0.005	>0.9999	>0.9999	>0.9999	>0.9999	>0.9999	>0.9999	>0.9999	>0.9999	>0.9999	>0.9999	>0.9999	>0.9999	>0.9999	>0.9999	>0.9999	>0.9999	>0.9999	>0.9999	>0.9999	>0.9999	>0.9999	>0.9999	>0.9999	0.9997	>0.9999	>0.9999	>0.9999	0.9998	>0.9999	>0.9999	>0.9999
Lactose+NaNO3	>0.9999	0.2404	>0.9999	0.6443	>0.9999	0.0002	>0.9999	>0.9999	>0.9999	0.9568	0.9999	0.9999	>0.9999	>0.9999	>0.9999	>0.9999	>0.9999	0.0053	>0.9999	>0.9999	>0.9999	>0.9999	>0.9999	>0.9999	>0.9999	>0.9999	>0.9999	>0.9999	>0.9999	>0.9999	>0.9999	>0.9999	>0.9999	>0.9999	>0.9999	>0.9999	>0.9999	>0.9999	>0.9999	>0.9999	>0.9999	0.9998	>0.9999	>0.9999	>0.9999	0.9998	>0.9999	>0.9999	>0.9999
Lactose+Yeast-extract	>0.9999	0.1964	>0.9999	0.5766	>0.9999	0.0002	>0.9999	>0.9999	>0.9999	0.9331	0.9996	0.9996	>0.9999	>0.9999	>0.9999	>0.9999	>0.9999	0.0038	>0.9999	>0.9999	>0.9999	>0.9999	>0.9999	>0.9999	>0.9999	>0.9999	>0.9999	>0.9999	>0.9999	>0.9999	>0.9999	>0.9999	>0.9999	>0.9999	>0.9999	>0.9999	>0.9999	>0.9999	>0.9999	>0.9999	>0.9999	0.9994	>0.9999	>0.9999	>0.9999	0.9995	>0.9999	>0.9999	>0.9999
Lactose+Trypton	>0.9999	0.215	>0.9999	0.6066	>0.9999	0.0002	>0.9999	>0.9999	>0.9999	0.9444	0.9998	0.9998	>0.9999	>0.9999	>0.9999	>0.9999	>0.9999	0.0044	>0.9999	>0.9999	>0.9999	>0.9999	>0.9999	>0.9999	>0.9999	>0.9999	>0.9999	>0.9999	>0.9999	>0.9999	>0.9999	>0.9999	>0.9999	>0.9999	>0.9999	>0.9999	>0.9999	>0.9999	>0.9999	>0.9999	>0.9999	0.9996	>0.9999	>0.9999	>0.9999	0.9997	>0.9999	>0.9999	>0.9999
Lactose+NH4Cl	>0.9999	0.7817	>0.9999	0.9844	>0.9999	0.0057	>0.9999	>0.9999	>0.9999	>0.9999	>0.9999	>0.9999	>0.9999	>0.9999	>0.9999	>0.9999	>0.9999	0.0713	>0.9999	>0.9999	>0.9999	>0.9999	>0.9999	>0.9999	>0.9999	>0.9999	>0.9999	>0.9999	>0.9999	>0.9999	>0.9999	>0.9999	>0.9999	>0.9999	>0.9999	>0.9999	>0.9999	>0.9999	>0.9999	>0.9999	>0.9999	>0.9999	>0.9999	>0.9999	>0.9999	>0.9999	>0.9999	>0.9999	>0.9999
Arabinose+Casamino-acids	>0.9999	0.4753	>0.9999	0.8724	>0.9999	0.0011	>0.9999	>0.9999	>0.9999	0.996	>0.9999	>0.9999	>0.9999	>0.9999	>0.9999	>0.9999	>0.9999	0.0192	>0.9999	>0.9999	>0.9999	>0.9999	>0.9999	>0.9999	>0.9999	>0.9999	>0.9999	>0.9999	>0.9999	>0.9999	>0.9999	>0.9999	>0.9999	>0.9999	>0.9999	>0.9999	>0.9999	>0.9999	>0.9999	>0.9999	>0.9999	>0.9999	>0.9999	>0.9999	>0.9999	>0.9999	>0.9999	>0.9999	>0.9999
Arabinose+Monosodium-glutamate	>0.9999	>0.9999	>0.9999	>0.9999	0.9493	0.949	>0.9999	0.9922	0.993	>0.9999	>0.9999	>0.9999	0.948	>0.9999	>0.9999	0.9845	0.9978	>0.9999	>0.9999	0.9996	0.9405	>0.9999	>0.9999	0.9808	0.9277	0.9998	>0.9999	>0.9999	0.9261	0.9978	>0.9999	0.9994	0.9884	>0.9999	>0.9999	0.9538	0.9155	0.9265	0.9992	>0.9999	0.9897	>0.9999	>0.9999	0.9998	0.9189	>0.9999	0.9381	0.9874	0.9586
Arabinose+(NH4)2SO4	>0.9999	>0.9999	>0.9999	>0.9999	>0.9999	0.4332	>0.9999	>0.9999	>0.9999	>0.9999	>0.9999	>0.9999	>0.9999	>0.9999	>0.9999	>0.9999	>0.9999	0.9223	>0.9999	>0.9999	>0.9999	>0.9999	>0.9999	>0.9999	>0.9999	>0.9999	>0.9999	>0.9999	>0.9999	>0.9999	>0.9999	>0.9999	>0.9999	>0.9999	>0.9999	>0.9999	0.9999	>0.9999	>0.9999	>0.9999	>0.9999	>0.9999	>0.9999	>0.9999	>0.9999	>0.9999	>0.9999	>0.9999	>0.9999
Arabinose+Pepton	>0.9999	0.9943	>0.9999	>0.9999	>0.9999	0.0638	>0.9999	>0.9999	>0.9999	>0.9999	>0.9999	>0.9999	>0.9999	>0.9999	>0.9999	>0.9999	>0.9999	0.3938	>0.9999	>0.9999	>0.9999	>0.9999	>0.9999	>0.9999	>0.9999	>0.9999	>0.9999	>0.9999	>0.9999	>0.9999	>0.9999	>0.9999	>0.9999	>0.9999	>0.9999	>0.9999	>0.9999	>0.9999	>0.9999	>0.9999	>0.9999	>0.9999	>0.9999	>0.9999	>0.9999	>0.9999	>0.9999	>0.9999	>0.9999
Arabinose+NaNO3	>0.9999	0.2134	>0.9999	0.6041	>0.9999	0.0002	>0.9999	>0.9999	>0.9999	0.9436	0.9998	0.9997	>0.9999	>0.9999	>0.9999	>0.9999	>0.9999	0.0044	>0.9999	>0.9999	>0.9999	>0.9999	>0.9999	>0.9999	>0.9999	>0.9999	>0.9999	>0.9999	>0.9999	>0.9999	>0.9999	>0.9999	>0.9999	>0.9999	>0.9999	>0.9999	>0.9999	>0.9999	>0.9999	>0.9999	>0.9999	0.9996	>0.9999	>0.9999	>0.9999	0.9996	>0.9999	>0.9999	>0.9999
Arabinose+Yeast-extract	>0.9999	>0.9999	>0.9999	>0.9999	>0.9999	0.469	>0.9999	>0.9999	>0.9999	>0.9999	>0.9999	>0.9999	>0.9999	>0.9999	>0.9999	>0.9999	>0.9999	0.9377	>0.9999	>0.9999	>0.9999	>0.9999	>0.9999	>0.9999	0.9999	>0.9999	>0.9999	>0.9999	0.9999	>0.9999	>0.9999	>0.9999	>0.9999	>0.9999	>0.9999	>0.9999	0.9998	0.9999	>0.9999	>0.9999	>0.9999	>0.9999	>0.9999	>0.9999	0.9998	>0.9999	>0.9999	>0.9999	>0.9999
Arabinose+Trypton	>0.9999	>0.9999	>0.9999	>0.9999	>0.9999	0.2721	>0.9999	>0.9999	>0.9999	>0.9999	>0.9999	>0.9999	>0.9999	>0.9999	>0.9999	>0.9999	>0.9999	0.8066	>0.9999	>0.9999	>0.9999	>0.9999	>0.9999	>0.9999	>0.9999	>0.9999	>0.9999	>0.9999	>0.9999	>0.9999	>0.9999	>0.9999	>0.9999	>0.9999	>0.9999	>0.9999	>0.9999	>0.9999	>0.9999	>0.9999	>0.9999	>0.9999	>0.9999	>0.9999	>0.9999	>0.9999	>0.9999	>0.9999	>0.9999
Arabinose+NH4Cl	>0.9999	>0.9999	>0.9999	>0.9999	0.9997	0.5721	>0.9999	>0.9999	>0.9999	>0.9999	>0.9999	>0.9999	0.9997	>0.9999	>0.9999	>0.9999	>0.9999	0.9691	>0.9999	>0.9999	0.9996	>0.9999	>0.9999	>0.9999	0.9994	>0.9999	>0.9999	>0.9999	0.9994	>0.9999	>0.9999	>0.9999	>0.9999	>0.9999	>0.9999	0.9998	0.9991	0.9994	>0.9999	>0.9999	>0.9999	>0.9999	>0.9999	>0.9999	0.9992	>0.9999	0.9996	>0.9999	0.9998
Xylose+Casamino	0.097	>0.9999	0.1064	0.9929	<0.0001	>0.9999	0.2618	0.0003	0.0003	0.8347	0.3398	0.3449	<0.0001	0.0553	0.0026	0.0002	0.0005	>0.9999	0.0026	0.0011	<0.0001	0.0323	0.0362	0.0001	<0.0001	0.0013	0.0344	0.0588	<0.0001	0.0005	0.0141	0.0009	0.0002	0.1333	0.0263	<0.0001	<0.0001	<0.0001	0.0008	0.0881	0.0002	0.3769	0.0638	0.0014	<0.0001	0.3644	<0.0001	0.0002	<0.0001
Xylose+Monosodium	>0.9999	>0.9999	>0.9999	>0.9999	>0.9999	0.2886	>0.9999	>0.9999	>0.9999	>0.9999	>0.9999	>0.9999	>0.9999	>0.9999	>0.9999	>0.9999	>0.9999	0.8231	>0.9999	>0.9999	>0.9999	>0.9999	>0.9999	>0.9999	>0.9999	>0.9999	>0.9999	>0.9999	>0.9999	>0.9999	>0.9999	>0.9999	>0.9999	>0.9999	>0.9999	>0.9999	>0.9999	>0.9999	>0.9999	>0.9999	>0.9999	>0.9999	>0.9999	>0.9999	>0.9999	>0.9999	>0.9999	>0.9999	>0.9999
Xylose+(NH4)2SO4	>0.9999	0.9946	>0.9999	>0.9999	>0.9999	0.0648	>0.9999	>0.9999	>0.9999	>0.9999	>0.9999	>0.9999	>0.9999	>0.9999	>0.9999	>0.9999	>0.9999	0.3974	>0.9999	>0.9999	>0.9999	>0.9999	>0.9999	>0.9999	>0.9999	>0.9999	>0.9999	>0.9999	>0.9999	>0.9999	>0.9999	>0.9999	>0.9999	>0.9999	>0.9999	>0.9999	>0.9999	>0.9999	>0.9999	>0.9999	>0.9999	>0.9999	>0.9999	>0.9999	>0.9999	>0.9999	>0.9999	>0.9999	>0.9999
Xylose+Pepton	>0.9999	>0.9999	>0.9999	>0.9999	>0.9999	0.3106	>0.9999	>0.9999	>0.9999	>0.9999	>0.9999	>0.9999	>0.9999	>0.9999	>0.9999	>0.9999	>0.9999	0.8431	>0.9999	>0.9999	>0.9999	>0.9999	>0.9999	>0.9999	>0.9999	>0.9999	>0.9999	>0.9999	>0.9999	>0.9999	>0.9999	>0.9999	>0.9999	>0.9999	>0.9999	>0.9999	>0.9999	>0.9999	>0.9999	>0.9999	>0.9999	>0.9999	>0.9999	>0.9999	>0.9999	>0.9999	>0.9999	>0.9999	>0.9999
Xylose+NaNO3	>0.9999	0.2015	>0.9999	0.5851	>0.9999	0.0002	>0.9999	>0.9999	>0.9999	0.9364	0.9997	0.9997	>0.9999	>0.9999	>0.9999	>0.9999	>0.9999	0.004	>0.9999	>0.9999	>0.9999	>0.9999	>0.9999	>0.9999	>0.9999	>0.9999	>0.9999	>0.9999	>0.9999	>0.9999	>0.9999	>0.9999	>0.9999	>0.9999	>0.9999	>0.9999	>0.9999	>0.9999	>0.9999	>0.9999	>0.9999	0.9994	>0.9999	>0.9999	>0.9999	0.9995	>0.9999	>0.9999	>0.9999
Xylose+Yeast	>0.9999	0.9929	>0.9999	>0.9999	>0.9999	0.0586	>0.9999	>0.9999	>0.9999	>0.9999	>0.9999	>0.9999	>0.9999	>0.9999	>0.9999	>0.9999	>0.9999	0.3738	>0.9999	>0.9999	>0.9999	>0.9999	>0.9999	>0.9999	>0.9999	>0.9999	>0.9999	>0.9999	>0.9999	>0.9999	>0.9999	>0.9999	>0.9999	>0.9999	>0.9999	>0.9999	>0.9999	>0.9999	>0.9999	>0.9999	>0.9999	>0.9999	>0.9999	>0.9999	>0.9999	>0.9999	>0.9999	>0.9999	>0.9999
Xylose+Trypton	>0.9999	0.9996	>0.9999	>0.9999	>0.9999	0.1411	>0.9999	>0.9999	>0.9999	>0.9999	>0.9999	>0.9999	>0.9999	>0.9999	>0.9999	>0.9999	>0.9999	0.6104	>0.9999	>0.9999	>0.9999	>0.9999	>0.9999	>0.9999	>0.9999	>0.9999	>0.9999	>0.9999	>0.9999	>0.9999	>0.9999	>0.9999	>0.9999	>0.9999	>0.9999	>0.9999	>0.9999	>0.9999	>0.9999	>0.9999	>0.9999	>0.9999	>0.9999	>0.9999	>0.9999	>0.9999	>0.9999	>0.9999	>0.9999
Xylose+NH4Cl	>0.9999	>0.9999	>0.9999	>0.9999	0.9788	0.8969	>0.9999	0.9979	0.9981	>0.9999	>0.9999	>0.9999	0.9782	>0.9999	>0.9999	0.995	0.9995	0.9995	>0.9999	>0.9999	0.9742	>0.9999	>0.9999	0.9936	0.9672	>0.9999	>0.9999	>0.9999	0.9663	0.9995	>0.9999	>0.9999	0.9965	>0.9999	>0.9999	0.9811	0.9602	0.9665	0.9999	>0.9999	0.997	>0.9999	>0.9999	>0.9999	0.9622	>0.9999	0.9729	0.9961	0.9835
[truncated: 23 more columns]

## Sheet: Citrinin
Citrinin	Glucose+Casamino	Glucose+Monosodium	Glucose+(NH4)2SO4	Glucose+Pepton	Glucose+NaNO3	Glucose+Yeast	Glucose+Trypton	Glucose+NH4Cl	Starch+Casamino	Starch+Monosodium	Starch+(NH4)2SO4	Starch+Pepton	Starch+NaNO3	Starch+Yeast	Starch+Trypton	Starch+NH4Cl	Fructose+Casamino-acids	Fructose+Monosodium-glutamate	Fructose+(NH4)2SO4	Fructose+Pepton	Fructose+NaNO3	Fructose+Yeast-extract	Fructose+Trypton	Fructose+NH4Cl	Maltose+Casamino-acids	Maltose+Monosodium-glutamate	Maltose+(NH4)2SO4	Maltose+Pepton	Maltose+NaNO3	Maltose+Yeast-extract	Maltose+Trypton	Maltose+NH4Cl	Sucrose+Casamino-acids	Sucrose+Monosodium-glutamate	Sucrose+(NH4)2SO4	Sucrose+Pepton	Sucrose+NaNO3	Sucrose+Yeast-extract	Sucrose+Trypton	Sucrose+NH4Cl	Glycerol+Casamino-acids	Glycerol+Monosodium-glutamate	Glycerol+(NH4)2SO4	Glycerol+Pepton	Glycerol+NaNO3	Glycerol+Yeast-extract	Glycerol+Trypton	Glycerol+NH4Cl	Lactose+Casamino-acids
Glucose+Casamino	-
Glucose+Monosodium	>0.9999	-
Glucose+(NH4)2SO4	>0.9999	>0.9999	-
Glucose+Pepton	>0.9999	>0.9999	>0.9999	-
Glucose+NaNO3	>0.9999	>0.9999	>0.9999	>0.9999	-
Glucose+Yeast	>0.9999	>0.9999	>0.9999	>0.9999	>0.9999	-
Glucose+Trypton	>0.9999	>0.9999	>0.9999	>0.9999	>0.9999	>0.9999	-
Glucose+NH4Cl	>0.9999	>0.9999	>0.9999	>0.9999	>0.9999	>0.9999	>0.9999	-
Starch+Casamino	>0.9999	>0.9999	>0.9999	>0.9999	>0.9999	>0.9999	>0.9999	>0.9999	-
Starch+Monosodium	>0.9999	>0.9999	>0.9999	>0.9999	>0.9999	>0.9999	>0.9999	>0.9999	>0.9999	-
Starch+(NH4)2SO4	>0.9999	>0.9999	>0.9999	>0.9999	>0.9999	>0.9999	>0.9999	>0.9999	>0.9999	>0.9999	-
Starch+Pepton	>0.9999	>0.9999	>0.9999	>0.9999	>0.9999	>0.9999	>0.9999	>0.9999	>0.9999	>0.9999	>0.9999	-
Starch+NaNO3	>0.9999	>0.9999	>0.9999	>0.9999	>0.9999	>0.9999	>0.9999	>0.9999	>0.9999	>0.9999	>0.9999	>0.9999	-
Starch+Yeast	>0.9999	>0.9999	>0.9999	>0.9999	>0.9999	>0.9999	>0.9999	>0.9999	>0.9999	>0.9999	>0.9999	>0.9999	>0.9999	-
Starch+Trypton	>0.9999	>0.9999	>0.9999	>0.9999	>0.9999	>0.9999	>0.9999	>0.9999	>0.9999	>0.9999	>0.9999	>0.9999	>0.9999	>0.9999	-
Starch+NH4Cl	>0.9999	>0.9999	>0.9999	>0.9999	>0.9999	>0.9999	>0.9999	>0.9999	>0.9999	>0.9999	>0.9999	>0.9999	>0.9999	>0.9999	>0.9999	-
Fructose+Casamino-acids	>0.9999	>0.9999	>0.9999	>0.9999	>0.9999	>0.9999	>0.9999	>0.9999	>0.9999	>0.9999	>0.9999	>0.9999	>0.9999	>0.9999	>0.9999	>0.9999	-
Fructose+Monosodium-glutamate	>0.9999	>0.9999	>0.9999	>0.9999	>0.9999	>0.9999	>0.9999	>0.9999	>0.9999	>0.9999	>0.9999	>0.9999	>0.9999	>0.9999	>0.9999	>0.9999	>0.9999	-
Fructose+(NH4)2SO4	>0.9999	>0.9999	>0.9999	>0.9999	>0.9999	>0.9999	>0.9999	>0.9999	>0.9999	>0.9999	>0.9999	>0.9999	>0.9999	>0.9999	>0.9999	>0.9999	>0.9999	>0.9999	-
Fructose+Pepton	>0.9999	>0.9999	>0.9999	>0.9999	>0.9999	>0.9999	>0.9999	>0.9999	>0.9999	>0.9999	>0.9999	>0.9999	>0.9999	>0.9999	>0.9999	>0.9999	>0.9999	>0.9999	>0.9999	-
Fructose+NaNO3	>0.9999	>0.9999	>0.9999	>0.9999	>0.9999	>0.9999	>0.9999	>0.9999	>0.9999	>0.9999	>0.9999	>0.9999	>0.9999	>0.9999	>0.9999	>0.9999	>0.9999	>0.9999	>0.9999	>0.9999	-
Fructose+Yeast-extract	>0.9999	>0.9999	>0.9999	>0.9999	>0.9999	>0.9999	>0.9999	>0.9999	>0.9999	>0.9999	>0.9999	>0.9999	>0.9999	>0.9999	>0.9999	>0.9999	>0.9999	>0.9999	>0.9999	>0.9999	>0.9999	-
Fructose+Trypton	>0.9999	>0.9999	>0.9999	>0.9999	>0.9999	>0.9999	>0.9999	>0.9999	>0.9999	>0.9999	>0.9999	>0.9999	>0.9999	>0.9999	>0.9999	>0.9999	>0.9999	>0.9999	>0.9999	>0.9999	>0.9999	>0.9999	-
Fructose+NH4Cl	>0.9999	>0.9999	>0.9999	>0.9999	>0.9999	>0.9999	>0.9999	>0.9999	>0.9999	>0.9999	>0.9999	>0.9999	>0.9999	>0.9999	>0.9999	>0.9999	>0.9999	>0.9999	>0.9999	>0.9999	>0.9999	>0.9999	>0.9999	-
Maltose+Casamino-acids	>0.9999	>0.9999	>0.9999	>0.9999	>0.9999	>0.9999	>0.9999	>0.9999	>0.9999	>0.9999	>0.9999	>0.9999	>0.9999	>0.9999	>0.9999	>0.9999	>0.9999	>0.9999	>0.9999	>0.9999	>0.9999	>0.9999	>0.9999	>0.9999	-
Maltose+Monosodium-glutamate	>0.9999	>0.9999	>0.9999	>0.9999	>0.9999	>0.9999	>0.9999	>0.9999	>0.9999	>0.9999	>0.9999	>0.9999	>0.9999	>0.9999	>0.9999	>0.9999	>0.9999	>0.9999	>0.9999	>0.9999	>0.9999	>0.9999	>0.9999	>0.9999	>0.9999	-
Maltose+(NH4)2SO4	>0.9999	>0.9999	>0.9999	>0.9999	>0.9999	>0.9999	>0.9999	>0.9999	>0.9999	>0.9999	>0.9999	>0.9999	>0.9999	>0.9999	>0.9999	>0.9999	>0.9999	>0.9999	>0.9999	>0.9999	>0.9999	>0.9999	>0.9999	>0.9999	>0.9999	>0.9999	-
Maltose+Pepton	>0.9999	>0.9999	>0.9999	>0.9999	>0.9999	>0.9999	>0.9999	>0.9999	>0.9999	>0.9999	>0.9999	>0.9999	>0.9999	>0.9999	>0.9999	>0.9999	>0.9999	>0.9999	>0.9999	>0.9999	>0.9999	>0.9999	>0.9999	>0.9999	>0.9999	>0.9999	>0.9999	-
Maltose+NaNO3	>0.9999	>0.9999	>0.9999	>0.9999	>0.9999	>0.9999	>0.9999	>0.9999	>0.9999	>0.9999	>0.9999	>0.9999	>0.9999	>0.9999	>0.9999	>0.9999	>0.9999	>0.9999	>0.9999	>0.9999	>0.9999	>0.9999	>0.9999	>0.9999	>0.9999	>0.9999	>0.9999	>0.9999	-
Maltose+Yeast-extract	>0.9999	>0.9999	>0.9999	>0.9999	>0.9999	>0.9999	>0.9999	>0.9999	>0.9999	>0.9999	>0.9999	>0.9999	>0.9999	>0.9999	>0.9999	>0.9999	>0.9999	>0.9999	>0.9999	>0.9999	>0.9999	>0.9999	>0.9999	>0.9999	>0.9999	>0.9999	>0.9999	>0.9999	>0.9999	-
Maltose+Trypton	>0.9999	>0.9999	>0.9999	>0.9999	>0.9999	>0.9999	>0.9999	>0.9999	>0.9999	>0.9999	>0.9999	>0.9999	>0.9999	>0.9999	>0.9999	>0.9999	>0.9999	>0.9999	>0.9999	>0.9999	>0.9999	>0.9999	>0.9999	>0.9999	>0.9999	>0.9999	>0.9999	>0.9999	>0.9999	>0.9999	-
Maltose+NH4Cl	>0.9999	>0.9999	>0.9999	>0.9999	>0.9999	>0.9999	>0.9999	>0.9999	>0.9999	>0.9999	>0.9999	>0.9999	>0.9999	>0.9999	>0.9999	>0.9999	>0.9999	>0.9999	>0.9999	>0.9999	>0.9999	>0.9999	>0.9999	>0.9999	>0.9999	>0.9999	>0.9999	>0.9999	>0.9999	>0.9999	>0.9999	-
Sucrose+Casamino-acids	>0.9999	>0.9999	>0.9999	>0.9999	>0.9999	>0.9999	>0.9999	>0.9999	>0.9999	>0.9999	>0.9999	>0.9999	>0.9999	>0.9999	>0.9999	>0.9999	>0.9999	>0.9999	>0.9999	>0.9999	>0.9999	>0.9999	>0.9999	>0.9999	>0.9999	>0.9999	>0.9999	>0.9999	>0.9999	>0.9999	>0.9999	>0.9999	-
Sucrose+Monosodium-glutamate	>0.9999	>0.9999	>0.9999	>0.9999	>0.9999	>0.9999	>0.9999	>0.9999	>0.9999	>0.9999	>0.9999	>0.9999	>0.9999	>0.9999	>0.9999	>0.9999	>0.9999	>0.9999	>0.9999	>0.9999	>0.9999	>0.9999	>0.9999	>0.9999	>0.9999	>0.9999	>0.9999	>0.9999	>0.9999	>0.9999	>0.9999	>0.9999	>0.9999	-
Sucrose+(NH4)2SO4	>0.9999	>0.9999	>0.9999	>0.9999	>0.9999	>0.9999	>0.9999	>0.9999	>0.9999	>0.9999	>0.9999	>0.9999	>0.9999	>0.9999	>0.9999	>0.9999	>0.9999	>0.9999	>0.9999	>0.9999	>0.9999	>0.9999	>0.9999	>0.9999	>0.9999	>0.9999	>0.9999	>0.9999	>0.9999	>0.9999	>0.9999	>0.9999	>0.9999	>0.9999	-
Sucrose+Pepton	>0.9999	>0.9999	>0.9999	>0.9999	>0.9999	>0.9999	>0.9999	>0.9999	>0.9999	>0.9999	>0.9999	>0.9999	>0.9999	>0.9999	>0.9999	>0.9999	>0.9999	>0.9999	>0.9999	>0.9999	>0.9999	>0.9999	>0.9999	>0.9999	>0.9999	>0.9999	>0.9999	>0.9999	>0.9999	>0.9999	>0.9999	>0.9999	>0.9999	>0.9999	>0.9999	-
Sucrose+NaNO3	>0.9999	>0.9999	>0.9999	>0.9999	>0.9999	>0.9999	>0.9999	>0.9999	>0.9999	>0.9999	>0.9999	>0.9999	>0.9999	>0.9999	>0.9999	>0.9999	>0.9999	>0.9999	>0.9999	>0.9999	>0.9999	>0.9999	>0.9999	>0.9999	>0.9999	>0.9999	>0.9999	>0.9999	>0.9999	>0.9999	>0.9999	>0.9999	>0.9999	>0.9999	>0.9999	>0.9999	-
Sucrose+Yeast-extract	>0.9999	>0.9999	>0.9999	>0.9999	>0.9999	>0.9999	>0.9999	>0.9999	>0.9999	>0.9999	>0.9999	>0.9999	>0.9999	>0.9999	>0.9999	>0.9999	>0.9999	>0.9999	>0.9999	>0.9999	>0.9999	>0.9999	>0.9999	>0.9999	>0.9999	>0.9999	>0.9999	>0.9999	>0.9999	>0.9999	>0.9999	>0.9999	>0.9999	>0.9999	>0.9999	>0.9999	>0.9999	-
Sucrose+Trypton	>0.9999	>0.9999	>0.9999	>0.9999	>0.9999	>0.9999	>0.9999	>0.9999	>0.9999	>0.9999	>0.9999	>0.9999	>0.9999	>0.9999	>0.9999	>0.9999	>0.9999	>0.9999	>0.9999	>0.9999	>0.9999	>0.9999	>0.9999	>0.9999	>0.9999	>0.9999	>0.9999	>0.9999	>0.9999	>0.9999	>0.9999	>0.9999	>0.9999	>0.9999	>0.9999	>0.9999	>0.9999	>0.9999	-
Sucrose+NH4Cl	>0.9999	>0.9999	>0.9999	>0.9999	>0.9999	>0.9999	>0.9999	>0.9999	>0.9999	>0.9999	>0.9999	>0.9999	>0.9999	>0.9999	>0.9999	>0.9999	>0.9999	>0.9999	>0.9999	>0.9999	>0.9999	>0.9999	>0.9999	>0.9999	>0.9999	>0.9999	>0.9999	>0.9999	>0.9999	>0.9999	>0.9999	>0.9999	>0.9999	>0.9999	>0.9999	>0.9999	>0.9999	>0.9999	>0.9999	-
Glycerol+Casamino-acids	>0.9999	>0.9999	>0.9999	>0.9999	>0.9999	>0.9999	>0.9999	>0.9999	>0.9999	>0.9999	>0.9999	>0.9999	>0.9999	>0.9999	>0.9999	>0.9999	>0.9999	>0.9999	>0.9999	>0.9999	>0.9999	>0.9999	>0.9999	>0.9999	>0.9999	>0.9999	>0.9999	>0.9999	>0.9999	>0.9999	>0.9999	>0.9999	>0.9999	>0.9999	>0.9999	>0.9999	>0.9999	>0.9999	>0.9999	>0.9999	-
Glycerol+Monosodium-glutamate	>0.9999	>0.9999	>0.9999	>0.9999	>0.9999	>0.9999	>0.9999	>0.9999	>0.9999	>0.9999	>0.9999	>0.9999	>0.9999	>0.9999	>0.9999	>0.9999	>0.9999	>0.9999	>0.9999	>0.9999	>0.9999	>0.9999	>0.9999	>0.9999	>0.9999	>0.9999	>0.9999	>0.9999	>0.9999	>0.9999	>0.9999	>0.9999	>0.9999	>0.9999	>0.9999	>0.9999	>0.9999	>0.9999	>0.9999	>0.9999	>0.9999	-
Glycerol+(NH4)2SO4	>0.9999	>0.9999	>0.9999	>0.9999	>0.9999	>0.9999	>0.9999	>0.9999	>0.9999	>0.9999	>0.9999	>0.9999	>0.9999	>0.9999	>0.9999	>0.9999	>0.9999	>0.9999	>0.9999	>0.9999	>0.9999	>0.9999	>0.9999	>0.9999	>0.9999	>0.9999	>0.9999	>0.9999	>0.9999	>0.9999	>0.9999	>0.9999	>0.9999	>0.9999	>0.9999	>0.9999	>0.9999	>0.9999	>0.9999	>0.9999	>0.9999	>0.9999	-
Glycerol+Pepton	>0.9999	>0.9999	>0.9999	>0.9999	>0.9999	>0.9999	>0.9999	>0.9999	>0.9999	>0.9999	>0.9999	>0.9999	>0.9999	>0.9999	>0.9999	>0.9999	>0.9999	>0.9999	>0.9999	>0.9999	>0.9999	>0.9999	>0.9999	>0.9999	>0.9999	>0.9999	>0.9999	>0.9999	>0.9999	>0.9999	>0.9999	>0.9999	>0.9999	>0.9999	>0.9999	>0.9999	>0.9999	>0.9999	>0.9999	>0.9999	>0.9999	>0.9999	>0.9999	-
Glycerol+NaNO3	>0.9999	>0.9999	>0.9999	>0.9999	>0.9999	>0.9999	>0.9999	>0.9999	>0.9999	>0.9999	>0.9999	>0.9999	>0.9999	>0.9999	>0.9999	>0.9999	>0.9999	>0.9999	>0.9999	>0.9999	>0.9999	>0.9999	>0.9999	>0.9999	>0.9999	>0.9999	>0.9999	>0.9999	>0.9999	>0.9999	>0.9999	>0.9999	>0.9999	>0.9999	>0.9999	>0.9999	>0.9999	>0.9999	>0.9999	>0.9999	>0.9999	>0.9999	>0.9999	>0.9999	-
Glycerol+Yeast-extract	>0.9999	>0.9999	>0.9999	>0.9999	>0.9999	>0.9999	>0.9999	>0.9999	>0.9999	>0.9999	>0.9999	>0.9999	>0.9999	>0.9999	>0.9999	>0.9999	>0.9999	>0.9999	>0.9999	>0.9999	>0.9999	>0.9999	>0.9999	>0.9999	>0.9999	>0.9999	>0.9999	>0.9999	>0.9999	>0.9999	>0.9999	>0.9999	>0.9999	>0.9999	>0.9999	>0.9999	>0.9999	>0.9999	>0.9999	>0.9999	>0.9999	>0.9999	>0.9999	>0.9999	>0.9999	-
Glycerol+Trypton	>0.9999	>0.9999	>0.9999	>0.9999	>0.9999	>0.9999	>0.9999	>0.9999	>0.9999	>0.9999	>0.9999	>0.9999	>0.9999	>0.9999	>0.9999	>0.9999	>0.9999	>0.9999	>0.9999	>0.9999	>0.9999	>0.9999	>0.9999	>0.9999	>0.9999	>0.9999	>0.9999	>0.9999	>0.9999	>0.9999	>0.9999	>0.9999	>0.9999	>0.9999	>0.9999	>0.9999	>0.9999	>0.9999	>0.9999	>0.9999	>0.9999	>0.9999	>0.9999	>0.9999	>0.9999	>0.9999	-
Glycerol+NH4Cl	>0.9999	>0.9999	>0.9999	>0.9999	>0.9999	>0.9999	>0.9999	>0.9999	>0.9999	>0.9999	>0.9999	>0.9999	>0.9999	>0.9999	>0.9999	>0.9999	>0.9999	>0.9999	>0.9999	>0.9999	>0.9999	>0.9999	>0.9999	>0.9999	>0.9999	>0.9999	>0.9999	>0.9999	>0.9999	>0.9999	>0.9999	>0.9999	>0.9999	>0.9999	>0.9999	>0.9999	>0.9999	>0.9999	>0.9999	>0.9999	>0.9999	>0.9999	>0.9999	>0.9999	>0.9999	>0.9999	>0.9999	-
Lactose+Casamino-acids	>0.9999	>0.9999	>0.9999	>0.9999	>0.9999	>0.9999	>0.9999	>0.9999	>0.9999	>0.9999	>0.9999	>0.9999	>0.9999	>0.9999	>0.9999	>0.9999	>0.9999	>0.9999	>0.9999	>0.9999	>0.9999	>0.9999	>0.9999	>0.9999	>0.9999	>0.9999	>0.9999	>0.9999	>0.9999	>0.9999	>0.9999	>0.9999	>0.9999	>0.9999	>0.9999	>0.9999	>0.9999	>0.9999	>0.9999	>0.9999	>0.9999	>0.9999	>0.9999	>0.9999	>0.9999	>0.9999	>0.9999	>0.9999	-
Lactose+Monosodium-glutamate	>0.9999	>0.9999	>0.9999	>0.9999	>0.9999	>0.9999	>0.9999	>0.9999	>0.9999	>0.9999	>0.9999	>0.9999	>0.9999	>0.9999	>0.9999	>0.9999	>0.9999	>0.9999	>0.9999	>0.9999	>0.9999	>0.9999	>0.9999	>0.9999	>0.9999	>0.9999	>0.9999	>0.9999	>0.9999	>0.9999	>0.9999	>0.9999	>0.9999	>0.9999	>0.9999	>0.9999	>0.9999	>0.9999	>0.9999	>0.9999	>0.9999	>0.9999	>0.9999	>0.9999	>0.9999	>0.9999	>0.9999	>0.9999	>0.9999
Lactose+(NH4)2SO4	>0.9999	>0.9999	>0.9999	>0.9999	>0.9999	>0.9999	>0.9999	>0.9999	>0.9999	>0.9999	>0.9999	>0.9999	>0.9999	>0.9999	>0.9999	>0.9999	>0.9999	>0.9999	>0.9999	>0.9999	>0.9999	>0.9999	>0.9999	>0.9999	>0.9999	>0.9999	>0.9999	>0.9999	>0.9999	>0.9999	>0.9999	>0.9999	>0.9999	>0.9999	>0.9999	>0.9999	>0.9999	>0.9999	>0.9999	>0.9999	>0.9999	>0.9999	>0.9999	>0.9999	>0.9999	>0.9999	>0.9999	>0.9999	>0.9999
Lactose+Pepton	>0.9999	>0.9999	>0.9999	>0.9999	>0.9999	>0.9999	>0.9999	>0.9999	>0.9999	>0.9999	>0.9999	>0.9999	>0.9999	>0.9999	>0.9999	>0.9999	>0.9999	>0.9999	>0.9999	>0.9999	>0.9999	>0.9999	>0.9999	>0.9999	>0.9999	>0.9999	>0.9999	>0.9999	>0.9999	>0.9999	>0.9999	>0.9999	>0.9999	>0.9999	>0.9999	>0.9999	>0.9999	>0.9999	>0.9999	>0.9999	>0.9999	>0.9999	>0.9999	>0.9999	>0.9999	>0.9999	>0.9999	>0.9999	>0.9999
Lactose+NaNO3	>0.9999	>0.9999	>0.9999	>0.9999	>0.9999	>0.9999	>0.9999	>0.9999	>0.9999	>0.9999	>0.9999	>0.9999	>0.9999	>0.9999	>0.9999	>0.9999	>0.9999	>0.9999	>0.9999	>0.9999	>0.9999	>0.9999	>0.9999	>0.9999	>0.9999	>0.9999	>0.9999	>0.9999	>0.9999	>0.9999	>0.9999	>0.9999	>0.9999	>0.9999	>0.9999	>0.9999	>0.9999	>0.9999	>0.9999	>0.9999	>0.9999	>0.9999	>0.9999	>0.9999	>0.9999	>0.9999	>0.9999	>0.9999	>0.9999
Lactose+Yeast-extract	>0.9999	>0.9999	>0.9999	>0.9999	>0.9999	>0.9999	>0.9999	>0.9999	>0.9999	>0.9999	>0.9999	>0.9999	>0.9999	>0.9999	>0.9999	>0.9999	>0.9999	>0.9999	>0.9999	>0.9999	>0.9999	>0.9999	>0.9999	>0.9999	>0.9999	>0.9999	>0.9999	>0.9999	>0.9999	>0.9999	>0.9999	>0.9999	>0.9999	>0.9999	>0.9999	>0.9999	>0.9999	>0.9999	>0.9999	>0.9999	>0.9999	>0.9999	>0.9999	>0.9999	>0.9999	>0.9999	>0.9999	>0.9999	>0.9999
Lactose+Trypton	>0.9999	>0.9999	>0.9999	>0.9999	>0.9999	>0.9999	>0.9999	>0.9999	>0.9999	>0.9999	>0.9999	>0.9999	>0.9999	>0.9999	>0.9999	>0.9999	>0.9999	>0.9999	>0.9999	>0.9999	>0.9999	>0.9999	>0.9999	>0.9999	>0.9999	>0.9999	>0.9999	>0.9999	>0.9999	>0.9999	>0.9999	>0.9999	>0.9999	>0.9999	>0.9999	>0.9999	>0.9999	>0.9999	>0.9999	>0.9999	>0.9999	>0.9999	>0.9999	>0.9999	>0.9999	>0.9999	>0.9999	>0.9999	>0.9999
Lactose+NH4Cl	>0.9999	>0.9999	>0.9999	>0.9999	>0.9999	>0.9999	>0.9999	>0.9999	>0.9999	>0.9999	>0.9999	>0.9999	>0.9999	>0.9999	>0.9999	>0.9999	>0.9999	>0.9999	>0.9999	>0.9999	>0.9999	>0.9999	>0.9999	>0.9999	>0.9999	>0.9999	>0.9999	>0.9999	>0.9999	>0.9999	>0.9999	>0.9999	>0.9999	>0.9999	>0.9999	>0.9999	>0.9999	>0.9999	>0.9999	>0.9999	>0.9999	>0.9999	>0.9999	>0.9999	>0.9999	>0.9999	>0.9999	>0.9999	>0.9999
Arabinose+Casamino-acids	>0.9999	>0.9999	>0.9999	>0.9999	>0.9999	>0.9999	>0.9999	>0.9999	>0.9999	>0.9999	>0.9999	>0.9999	>0.9999	>0.9999	>0.9999	>0.9999	>0.9999	>0.9999	>0.9999	>0.9999	>0.9999	>0.9999	>0.9999	>0.9999	>0.9999	>0.9999	>0.9999	>0.9999	>0.9999	>0.9999	>0.9999	>0.9999	>0.9999	>0.9999	>0.9999	>0.9999	>0.9999	>0.9999	>0.9999	>0.9999	>0.9999	>0.9999	>0.9999	>0.9999	>0.9999	>0.9999	>0.9999	>0.9999	>0.9999
Arabinose+Monosodium-glutamate	>0.9999	>0.9999	>0.9999	>0.9999	>0.9999	>0.9999	>0.9999	>0.9999	>0.9999	>0.9999	>0.9999	>0.9999	>0.9999	>0.9999	>0.9999	>0.9999	>0.9999	>0.9999	>0.9999	>0.9999	>0.9999	>0.9999	>0.9999	>0.9999	>0.9999	>0.9999	>0.9999	>0.9999	>0.9999	>0.9999	>0.9999	>0.9999	>0.9999	>0.9999	>0.9999	>0.9999	>0.9999	>0.9999	>0.9999	>0.9999	>0.9999	>0.9999	>0.9999	>0.9999	>0.9999	>0.9999	>0.9999	>0.9999	>0.9999
Arabinose+(NH4)2SO4	>0.9999	>0.9999	>0.9999	>0.9999	>0.9999	>0.9999	>0.9999	>0.9999	>0.9999	>0.9999	>0.9999	>0.9999	>0.9999	>0.9999	>0.9999	>0.9999	>0.9999	>0.9999	>0.9999	>0.9999	>0.9999	>0.9999	>0.9999	>0.9999	>0.9999	>0.9999	>0.9999	>0.9999	>0.9999	>0.9999	>0.9999	>0.9999	>0.9999	>0.9999	>0.9999	>0.9999	>0.9999	>0.9999	>0.9999	>0.9999	>0.9999	>0.9999	>0.9999	>0.9999	>0.9999	>0.9999	>0.9999	>0.9999	>0.9999
Arabinose+Pepton	>0.9999	>0.9999	>0.9999	>0.9999	>0.9999	>0.9999	>0.9999	>0.9999	>0.9999	>0.9999	>0.9999	>0.9999	>0.9999	>0.9999	>0.9999	>0.9999	>0.9999	>0.9999	>0.9999	>0.9999	>0.9999	>0.9999	>0.9999	>0.9999	>0.9999	>0.9999	>0.9999	>0.9999	>0.9999	>0.9999	>0.9999	>0.9999	>0.9999	>0.9999	>0.9999	>0.9999	>0.9999	>0.9999	>0.9999	>0.9999	>0.9999	>0.9999	>0.9999	>0.9999	>0.9999	>0.9999	>0.9999	>0.9999	>0.9999
Arabinose+NaNO3	>0.9999	>0.9999	>0.9999	>0.9999	>0.9999	>0.9999	>0.9999	>0.9999	>0.9999	>0.9999	>0.9999	>0.9999	>0.9999	>0.9999	>0.9999	>0.9999	>0.9999	>0.9999	>0.9999	>0.9999	>0.9999	>0.9999	>0.9999	>0.9999	>0.9999	>0.9999	>0.9999	>0.9999	>0.9999	>0.9999	>0.9999	>0.9999	>0.9999	>0.9999	>0.9999	>0.9999	>0.9999	>0.9999	>0.9999	>0.9999	>0.9999	>0.9999	>0.9999	>0.9999	>0.9999	>0.9999	>0.9999	>0.9999	>0.9999
Arabinose+Yeast-extract	>0.9999	>0.9999	>0.9999	>0.9999	>0.9999	>0.9999	>0.9999	>0.9999	>0.9999	>0.9999	>0.9999	>0.9999	>0.9999	>0.9999	>0.9999	>0.9999	>0.9999	>0.9999	>0.9999	>0.9999	>0.9999	>0.9999	>0.9999	>0.9999	>0.9999	>0.9999	>0.9999	>0.9999	>0.9999	>0.9999	>0.9999	>0.9999	>0.9999	>0.9999	>0.9999	>0.9999	>0.9999	>0.9999	>0.9999	>0.9999	>0.9999	>0.9999	>0.9999	>0.9999	>0.9999	>0.9999	>0.9999	>0.9999	>0.9999
Arabinose+Trypton	>0.9999	>0.9999	>0.9999	>0.9999	>0.9999	>0.9999	>0.9999	>0.9999	>0.9999	>0.9999	>0.9999	>0.9999	>0.9999	>0.9999	>0.9999	>0.9999	>0.9999	>0.9999	>0.9999	>0.9999	>0.9999	>0.9999	>0.9999	>0.9999	>0.9999	>0.9999	>0.9999	>0.9999	>0.9999	>0.9999	>0.9999	>0.9999	>0.9999	>0.9999	>0.9999	>0.9999	>0.9999	>0.9999	>0.9999	>0.9999	>0.9999	>0.9999	>0.9999	>0.9999	>0.9999	>0.9999	>0.9999	>0.9999	>0.9999
Arabinose+NH4Cl	>0.9999	>0.9999	>0.9999	>0.9999	>0.9999	>0.9999	>0.9999	>0.9999	>0.9999	>0.9999	>0.9999	>0.9999	>0.9999	>0.9999	>0.9999	>0.9999	>0.9999	>0.9999	>0.9999	>0.9999	>0.9999	>0.9999	>0.9999	>0.9999	>0.9999	>0.9999	>0.9999	>0.9999	>0.9999	>0.9999	>0.9999	>0.9999	>0.9999	>0.9999	>0.9999	>0.9999	>0.9999	>0.9999	>0.9999	>0.9999	>0.9999	>0.9999	>0.9999	>0.9999	>0.9999	>0.9999	>0.9999	>0.9999	>0.9999
Xylose+Casamino	>0.9999	>0.9999	>0.9999	>0.9999	>0.9999	>0.9999	>0.9999	>0.9999	>0.9999	>0.9999	>0.9999	>0.9999	>0.9999	>0.9999	>0.9999	>0.9999	>0.9999	>0.9999	>0.9999	>0.9999	>0.9999	>0.9999	>0.9999	>0.9999	>0.9999	>0.9999	>0.9999	>0.9999	>0.9999	>0.9999	>0.9999	>0.9999	>0.9999	>0.9999	>0.9999	>0.9999	>0.9999	>0.9999	>0.9999	>0.9999	>0.9999	>0.9999	>0.9999	>0.9999	>0.9999	>0.9999	>0.9999	>0.9999	>0.9999
Xylose+Monosodium	>0.9999	>0.9999	>0.9999	>0.9999	>0.9999	>0.9999	>0.9999	>0.9999	>0.9999	>0.9999	>0.9999	>0.9999	>0.9999	>0.9999	>0.9999	>0.9999	>0.9999	>0.9999	>0.9999	>0.9999	>0.9999	>0.9999	>0.9999	>0.9999	>0.9999	>0.9999	>0.9999	>0.9999	>0.9999	>0.9999	>0.9999	>0.9999	>0.9999	>0.9999	>0.9999	>0.9999	>0.9999	>0.9999	>0.9999	>0.9999	>0.9999	>0.9999	>0.9999	>0.9999	>0.9999	>0.9999	>0.9999	>0.9999	>0.9999
Xylose+(NH4)2SO4	>0.9999	>0.9999	>0.9999	>0.9999	>0.9999	>0.9999	>0.9999	>0.9999	>0.9999	>0.9999	>0.9999	>0.9999	>0.9999	>0.9999	>0.9999	>0.9999	>0.9999	>0.9999	>0.9999	>0.9999	>0.9999	>0.9999	>0.9999	>0.9999	>0.9999	>0.9999	>0.9999	>0.9999	>0.9999	>0.9999	>0.9999	>0.9999	>0.9999	>0.9999	>0.9999	>0.9999	>0.9999	>0.9999	>0.9999	>0.9999	>0.9999	>0.9999	>0.9999	>0.9999	>0.9999	>0.9999	>0.9999	>0.9999	>0.9999
Xylose+Pepton	>0.9999	>0.9999	>0.9999	>0.9999	>0.9999	>0.9999	>0.9999	>0.9999	>0.9999	>0.9999	>0.9999	>0.9999	>0.9999	>0.9999	>0.9999	>0.9999	>0.9999	>0.9999	>0.9999	>0.9999	>0.9999	>0.9999	>0.9999	>0.9999	>0.9999	>0.9999	>0.9999	>0.9999	>0.9999	>0.9999	>0.9999	>0.9999	>0.9999	>0.9999	>0.9999	>0.9999	>0.9999	>0.9999	>0.9999	>0.9999	>0.9999	>0.9999	>0.9999	>0.9999	>0.9999	>0.9999	>0.9999	>0.9999	>0.9999
Xylose+NaNO3	>0.9999	>0.9999	>0.9999	>0.9999	>0.9999	>0.9999	>0.9999	>0.9999	>0.9999	>0.9999	>0.9999	>0.9999	>0.9999	>0.9999	>0.9999	>0.9999	>0.9999	>0.9999	>0.9999	>0.9999	>0.9999	>0.9999	>0.9999	>0.9999	>0.9999	>0.9999	>0.9999	>0.9999	>0.9999	>0.9999	>0.9999	>0.9999	>0.9999	>0.9999	>0.9999	>0.9999	>0.9999	>0.9999	>0.9999	>0.9999	>0.9999	>0.9999	>0.9999	>0.9999	>0.9999	>0.9999	>0.9999	>0.9999	>0.9999
Xylose+Yeast	>0.9999	>0.9999	>0.9999	>0.9999	>0.9999	>0.9999	>0.9999	>0.9999	>0.9999	>0.9999	>0.9999	>0.9999	>0.9999	>0.9999	>0.9999	>0.9999	>0.9999	>0.9999	>0.9999	>0.9999	>0.9999	>0.9999	>0.9999	>0.9999	>0.9999	>0.9999	>0.9999	>0.9999	>0.9999	>0.9999	>0.9999	>0.9999	>0.9999	>0.9999	>0.9999	>0.9999	>0.9999	>0.9999	>0.9999	>0.9999	>0.9999	>0.9999	>0.9999	>0.9999	>0.9999	>0.9999	>0.9999	>0.9999	>0.9999
Xylose+Trypton	>0.9999	>0.9999	>0.9999	>0.9999	>0.9999	>0.9999	>0.9999	>0.9999	>0.9999	>0.9999	>0.9999	>0.9999	>0.9999	>0.9999	>0.9999	>0.9999	>0.9999	>0.9999	>0.9999	>0.9999	>0.9999	>0.9999	>0.9999	>0.9999	>0.9999	>0.9999	>0.9999	>0.9999	>0.9999	>0.9999	>0.9999	>0.9999	>0.9999	>0.9999	>0.9999	>0.9999	>0.9999	>0.9999	>0.9999	>0.9999	>0.9999	>0.9999	>0.9999	>0.9999	>0.9999	>0.9999	>0.9999	>0.9999	>0.9999
Xylose+NH4Cl	>0.9999	>0.9999	>0.9999	>0.9999	>0.9999	>0.9999	>0.9999	>0.9999	>0.9999	>0.9999	>0.9999	>0.9999	>0.9999	>0.9999	>0.9999	>0.9999	>0.9999	>0.9999	>0.9999	>0.9999	>0.9999	>0.9999	>0.9999	>0.9999	>0.9999	>0.9999	>0.9999	>0.9999	>0.9999	>0.9999	>0.9999	>0.9999	>0.9999	>0.9999	>0.9999	>0.9999	>0.9999	>0.9999	>0.9999	>0.9999	>0.9999	>0.9999	>0.9999	>0.9999	>0.9999	>0.9999	>0.9999	>0.9999	>0.9999
[truncated: 23 more columns]
